# Supplementary material for: Profilin and Mical combine to impair F-actin assembly and promote disassembly and remodeling
Source: Nat Commun. 2021 Sep 20;12:5542. doi: 10.1038/s41467-021-25781-3 (PMC8452626; doi:10.1038/s41467-021-25781-3)
Supplement: Supplementary file 3 — Source Data [file 41467_2021_25781_MOESM3_ESM.xlsx]

## Sheet: Fig. 1c
[profilin], mm	Normalized F330 (unoxidized actin)	[profilin], mm	Normalized F330 (Mox-actin)
0	0	0	0
0.0835	0.2083	0.0835	0.1702
0.167	0.3468	0.167	0.2789
0.2504	0.4418	0.2504	0.3378
0.3337	0.5093	0.3337	0.4336
0.417	0.5733	0.417	0.4249
0.5002	0.5874	0.5002	0.443
0.5833	0.6708	0.5833	0.5664
0.6663	0.719	0.6663	0.6114
0.7493	0.764	0.7493	0.7301
0.8323	0.7852	0.8323	0.7569
0.9151	0.9035	0.9151	0.8002
0.9979	0.9125	0.9979	0.8807
1.4109	0.9332	1.4109	0.8122
		1.8223	1

## Sheet: Fig. 1d
Representative data set of the Raw data. Profilin present in all samples.
Time (s)	Mox-actin+seeds	Mox-actin	Actin+seeds	Actin
0	9017.67	8652	8668.67	8474
20	9120.33	8765.33	9109	8518
40	9236.33	8789.33	9329.67	8599.67
60	9333.33	8884.33	9675.33	8642.33
80	9341.33	8866.67	9990.33	8620
100	9352.33	8845.33	10258.7	8645.33
120	9388	8802.33	10538	8601
140	9391	8809.33	10724	8599
160	9330	8807.33	10928	8600.67
180	9342	8828.67	11165.3	8595.33
200	9365	8813	11473.7	8573.67
220	9340	8829.33	11626.3	8574
240	9314	8809.67	11916	8582
260	9333.33	8763.33	12158.7	8552.33
280	9326.33	8775.33	12419	8564.33
300	9285	8800.33	12594.7	8544
320	9316	8806.33	12850.3	8589.67
340	9305.33	8778.67	13111.7	8532.67
360	9292.67	8759	13318.7	8565.33
380	9382	8817.67	13587	8553.67
400	9349.33	8770.67	13698.7	8538.67
420	9291	8808.33	13963.7	8529.67
440	9311.33	8795.67	14144.3	8549.67
460	9293	8808.67	14390	8546.67
480	9355	8818.33	14552	8592
500	9328	8781	14762	8548.67
520	9333.33	8775.33	14952.7	8586.33
540	9329.33	8778.67	15161.7	8596.67
560	9299.33	8837.33	15317.3	8620
580	9353.67	8828.33	15502.7	8576.67
600	9381.33	8866.67	15758.3	8594
620	9402.33	8767	15915.3	8590
640	9347.67	8780.33	16097.7	8584
660	9338.33	8816.67	16297	8583.67
680	9390.33	8820.33	16447	8614.33
700	9331.67	8769.67	16616.3	8592.67
720	9346	8842.33	16743	8578
740	9424.67	8785.33	16979	8585.67
760	9376.33	8868	17188.7	8627.33
780	9404.67	8786	17301	8563.67
800	9412.67	8821.67	17532.3	8586.33
820	9388	8881	17521.7	8574
840	9381.67	8838.67	17684.7	8591
860	9382.33	8838	17862.7	8553
880	9376	8836.33	18068.7	8593
900	9430	8827.33	18301.3	8631
920	9405.67	8900.33	18302	8615.67
940	9419	8872.33	18474.7	8613.33
960	9388.67	8870.33	18598.7	8637
980	9388.67	8888	18842.7	8574
1000	9438	8872	18908.3	8569.33
1020	9419.33	8891	19155	8607.33
1040	9454.67	8879.67	19221	8652
1060	9447.67	8948.67	19370	8567
1080	9481.33	8930	19463.3	8573.67
1100	9449.33	8885.33	19612	8647
1120	9447.33	8951.67	19828.7	8618.33
1140	9458.33	8922.33	20034.3	8600.67
1160	9443.33	8892.33	20129.3	8599.33
1180	9466.67	8905.33	20165.7	8624
1200	9469	8944.67	20357.7	8601.67
1220	9448	8928.33	20424	8571
1240	9514.33	8968	20574.3	8663.67
1260	9488.67	8921	20660.7	8636.67
1280	9529.33	8912	20759	8653
1300	9477	8919.33	20931.7	8679
1320	9523.33	8904.67	21018.7	8659.67
1340	9519.33	8866.33	21224.3	8696.67
1360	9506.67	8902.67	21343.3	8695.33
1380	9508.67	8905	21491.7	8733.67
1400	9472.33	8843.33	21524.3	8741
1420	9521.33	8802.33	21808.3	8664.67
1440	9518.67	8853.67	21787.7	8748.67
1460	9531.33	8887.33	21969.3	8694.67
1480	9524	8784	22042.7	8694
1500	9499	8821.67	22187.7	8793
1520	9536.67	8798	22225.7	8771
1540	9538	8780.67	22459.7	8795.67
1560	9560.33	8791	22484.7	8879.33
1580	9516.33	8758	22641.3	8744
1600	9521.33	8791	22806	8846.67
1620	9475.33	8756.33	22832.3	8840.67
1640	9507.33	8733.33	22907	8820.67
1660	9443.33	8727.67	22964.7	8835
1680	9476.67	8738	23124.7	8877.33
1700	9463	8768.67	23205	8884.33
1720	9439.67	8725.67	23273.3	8901.33
1740	9415.33	8721.33	23351.7	8997
1760	9405.33	8700	23618	8959.67
1780	9457.33	8761.67	23633	9005
1800	9465.33	8753.67	23666.7	8997.67
1820	9399.67	8725.33	23806.3	9016.67
1840	9405.33	8740	23862.3	9064.67
1860	9458.67	8738.67	23944.3	9051
1880.1	9387.67	8665.33	23959	9007
1900	9388.67	8747.33	24186.3	8961.67
1920	9341.67	8704.67	24348.7	9022.33
1940	9335.67	8718.33	24314.3	9043.67
1960	9317.67	8685.67	24470.7	9082.33
1980	9341.33	8691.67	24431.3	9127.67
2000	9335.67	8709	24613.7	9151.67
2020	9343.67	8727	24712.3	9214
2040	9352.33	8678.33	24785.7	9251
2060	9329.33	8676.33	24814.7	9133.33
2080	9341	8654.33	24902.7	9178.67
2100	9296.33	8664.67	24900.3	9232.67
2120	9312.67	8680.67	25193.3	9291.67
2140	9277.33	8646	25183.3	9197
2160	9286.33	8681	25336.7	9190.67
2180	9280.67	8661.67	25401.3	9228
2200	9301.67	8681.33	25373	9234.33
2220	9330.67	8676.67	25418.3	9330.33
2240	9315.33	8706.67	25515.7	9267
2260.1	9250.67	8647	25467.3	9225.33
2280.1	9283	8633.33	25680	9297
2300.1	9276.33	8685	25673.7	9283.67
2320	9252.67	8679.33	25778	9329.67
2340.1	9247	8642.33	25978.7	9341.33
2360	9254	8692.33	25860.7	9431
2380.1	9286.67	8641.67	25981.7	9434.33
2400	9247	8650.67	26104	9421.33
2420	9294	8666	26091.3	9479
2440	9245.67	8666.67	26151.7	9474.67
2460	9210	8657.33	26196.3	9552.33
2480.1	9210	8674	26311	9526.67
2500	9197	8687.33	26287	9613
2520	9207.33	8712	26262.7	9618
2540	9191.33	8673.67	26355	9572.67
2560	9251.67	8618.33	26472	9594
2580.1	9258.67	8675.33	26501.3	9661
2600	9202	8692.67	26613.7	9803.33
2620	9246.33	8624	26617	9680.33
2640	9231	8635.33	26733.7	9620.67
2660	9193	8669.33	26794	9655.33
2680	9208	8636.33	26662.7	9651
2700	9228.67	8619	26909	9716.33
2720	9191.67	8636	26878.7	9708.33
2740.1	9232.67	8647.67	26821.7	9752.33
2760	9222.33	8592.33	26865.7	9853.33
2780.1	9163.33	8642	27085.7	9830.67
2800.1	9176.33	8641.67	27007.3	9994.33
2820.1	9228.67	8651.67	27029	10019.3
2840.1	9160.67	8665.33	27152	10072.7
2860.1	9237	8649.67	27277	10043.7
2880.1	9201	8681	27140	9989.67
2900.1	9181.67	8625.67	27329.7	9976.67
2920.1	9185	8675.67	27185	9980
2940.1	9233.67	8610.33	27318	9974.67
2960.1	9162.33	8610	27344.3	9994.33
2980.1	9206.67	8610	27324.3	9960
3000.1	9186.67	8637	27390.3	10033
3020.1	9203.33	8675.67	27470	10026.3
3040.1	9188	8684.67	27591	10051
3060.1	9228	8615.33	27679	10091.7
3080.1	9146.67	8669.33	27578.7	10147
3100	9183	8650.67	27594	10130.7
3120	9234.33	8649.33	27715.7	10245.7
3140.1	9212.33	8690.33	27696.7	10224.7
3160	9208.67	8623	27719.3	10325.3
3180.1	9217.33	8622.67	27728.7	10321.3
3200.1	9166.67	8670.33	27814.3	10256
3220.1	9211.33	8673.33	27885	10330
3240.1	9138	8642.33	27861.3	10327
3260.1	9168	8662.67	27743	10410.7
3280.1	9237.67	8654.67	27893.3	10348.3
3300.1	9141.33	8621	27964	10523.7
3320.1	9169.67	8638	27916	10607.7
3340.1	9182.33	8624.67	27900.3	10277.3
3360.1	9132	8644.67	28022.7	10324
3380.1	9158.33	8630	28157.3	10351.7
3400.1	9151.33	8663	28051	10336.7
3420.1	9185	8647.67	28133.3	10458.3
3440.1	9154.33	8606.33	28085.7	10351
3460.1	9158.67	8642	28064	10507
3480.1	9133.33	8612.33	28221	10451
3500.1	9150.33	8686	28056.3	10570.7
3520.1	9205.67	8613.67	28211.3	10636.3
3540.1	9223	8709.33	28214.7	10667.7
3560.1	9145.67	8681.33	28246.7	10857.3
3580.1	9133	8641.67	28187.3	10808.3
3600.1	9176.67	8669.33	28297	10836.7
3620.1	9160.33	8671	28181	10816
3640.1	9215.33	8646	28317	10802.7
3660.1	9185	8681.33	28318.7	10814.3
3680.1	9189.67	8675	28453	10878
3700.1	9163	8656.67	28451	11000.3
3720.1	9168.67	8613.33	28406.3	11005.3
3740.1	9180.67	8672.33	28403	11142.3
3760.1	9144.33	8631.33	28432.3	11088
3780.1	9147.67	8658	28417.3	11163.3
3800.1	9177.33	8667	28530.7	11220.3
3820.1	9168.33	8652	28514	11176.3
3840.1	9199.33	8602.67	28518.7	11322.7
3860.1	9168.67	8652	28469	11112.3
3880.1	9166	8639.33	28586.3	11184
3900.1	9129.67	8596.67	28634.7	11234.3
3920.1	9175	8609.67	28579.3	11205
3940.1	9192.67	8623.67	28628.3	11275
3960.1	9135.33	8638	28580	11161.7
3980.1	9148.67	8629	28619.3	11280
4000.1	9166.33	8657.33	28606	11324.7
4020.1	9142	8630.67	28587	11257.3
4040.1	9162.67	8642	28701	11399.3
4060.1	9161.33	8654.67	28837.3	11431.7
4080.1	9159.33	8635	28773.3	11578.7
4100.1	9137	8597.33	28812.7	11524
4120.1	9150.33	8621.67	28751.3	11675.3
4140.1	9112.33	8639.67	28724.3	11838
4160.1	9175.33	8605	28712.7	11738.3
4180.1	9174	8650.33	28688	11662.7
4200.1	9161	8621.67	28776.3	11734
4220.1	9106.33	8598	28747	11642
4240.1	9141.33	8657.33	28756	11730
4260.1	9148.67	8651	28832.3	11723.7
4280.1	9212	8620.33	28697	11625.7
4300.1	9157.33	8645.67	28870.3	11664.7
4320.1	9118	8639.33	28885.3	11672
4340.1	9150	8617.33	28856.7	11676
4360.1	9139	8637.33	28955	11791.7
4380.1	9128.67	8594.67	29019.3	11752
4400.1	9144	8611.33	28893.7	11740.7
4420.1	9159.33	8632.33	28951	11712
4440.1	9121.33	8605	28872.3	11796.7
4460.1	9151	8613	28974	11864.3
4480.1	9138.33	8580.33	28955.7	11926.7
4500.1	9142.33	8568.67	28971.7	12045
4520.1	9140.67	8654	28855.7	12096.3
4540.1	9176	8611	28999.3	12152.7
4560.1	9127.67	8600.33	29126.7	12224.3
4580.1	9123.67	8623	28985.3	12174.3
4600.1	9140.67	8618	28987	12322
4620.1	9108.33	8638.33	29021	12222
4640.1	9110	8611	28980.3	12243
4660.1	9111	8640.33	29111	12091
4680.1	9176	8590.33	28973.7	12201.7
4700.1	9114	8600	29024.7	12167.3
4720.1	9115.67	8633.67	29059.7	12253
4740.1	9194.33	8585.67	29134.3	12201.3
4760.1	9139.33	8606.67	29068	12273.7
4780.1	9184.33	8634	28989.3	12268.7
4800.1	9159.67	8607	29078.7	12252
4820.1	9181	8585.33	29131.3	12238
4840.1	9119.33	8622.67	29088.7	12299.7
4860.1	9145	8616.33	29151	12312.7
4880.1	9135	8653.67	29181.7	12379.3
4900.1	9138	8622.67	29208.3	12472
4920.1	9120.67	8678	29066.7	12541
4940.1	9094.33	8627.33	29039	12614.3
4960.1	9127.33	8645.33	29079.3	12590.7
4980.1	9136.67	8658	29074.3	12628
5000.1	9124	8653.67	29086	12701
5020.1	9117.67	8572	29202.7	12826.3
5040.1	9082.67	8595.33	29197	12775.7
5060.1	9064	8650	29086.7	12776.7
5080.1	9110	8605.33	29090.3	12721.3
5100.1	9091.33	8629.67	29164.3	12766
5120.1	9094.33	8598.67	29132	12821
5140.1	9116	8567.33	29224.7	12906
5160.1	9114	8615.33	29234.3	12943.7
5180.1	9108.33	8546	29060	13033.3
5200.1	9140.33	8582.33	29214.3	13107.7
5220.1	9098	8577.33	29068.7	13258.7
5240.1	9096	8629.33	29130.7	13338.3
5260.1	9143	8563.33	29160.7	13461.3
5280.1	9123.67	8577	29222.7	13450.3
5300.1	9101	8589	29132.3	13448.7
5320.1	9142	8535.67	29232	13424.3
5340.1	9089	8545.67	29099.7	13272.3
5360.1	9087.33	8553.33	29206.7	13370.7
5380.1	9096	8597.33	29123	13411.3
5400.1	9029.33	8587	29141	13405.3
5420.1	9093.67	8529.67	29095.3	13485.3
5440.1	9119	8567.33	28992.3	13547.3
5460.1	9117.67	8581.33	29112	13581.7
5480.1	9093	8569.33	29057	13722.7
5500.1	9081.67	8542.67	29012.7	13670.3
5520.1	9110.67	8610	29143.3	13759.3
5540.1	9087	8632.33	29013	13794.7
5560.1	9076.67	8575	29062.3	13755.3
5580.1	9095.33	8566.33	29084.3	13831.7
5600.1	9094.33	8638	28961.3	13885
5620.1	9093.67	8582.67	29128.7	13866
5640.1	9077.33	8579.33	29048.3	13972
5660.1	9093.67	8593.33	29039	13936.7
5680.1	9106.33	8565	29030.7	13987.3
5700.1	9044.67	8572.67	29063	14057
5720.1	9039.67	8540	29097	14045.3
5740.1	9111.33	8517.33	29063.3	14061
5760.1	9060.33	8583.67	28991.7	14072
5780.1	9099.33	8587.67	29082	14170
5800.1	9126.33	8538	29122.3	14304.3
5820.1	9080	8552.33	29122.7	14313.7
5840.1	9031	8541.67	29186	14507
5860.1	9083	8604.67	29053.3	14693
5880.1	9102	8576.67	28950.7	14658
5900.1	9095	8581.33	28981.7	14410.3
5920.1	9068	8581	29135.3	14432.3
5940.1	9026.67	8569.67	29069.7	14545.7
5960.1	9098.67	8537.67	29100	14617
5980.1	9067.67	8581.67	29039.7	14744
6000.1	9029.33	8537	29052.3	14846.3
6020.1	9092	8560.67	29020	14872.7
6040.1	9077.67	8550.33	28954.3	14888
6060.1	9091.67	8624.33	28994	14980
6080.1	9128.33	8561.67	28903.3	14957
6100.1	9059	8525	28948.7	15032
6120.1	9031	8541.33	28978	15122.3
6140.1	9049	8543	29055.3	15075
6160.1	9059.67	8530.33	28986.7	14915.7
6180.1	9046.67	8552	28868	15024.7
6200.1	9037	8576	28935.7	15088.7
6220.1	9111.67	8583.67	29056	15062
6240.1	9041.33	8533.33	28845	15108.3
6260.1	9051	8561.33	28879.7	15199.7
6280.1	9067	8548.67	29032	15235.3
6300.1	9098.67	8570	28991	15233.3
6320.1	9022	8577.33	28979.7	15260
6340.1	9038.33	8529	28953	15384.7
6360.1	9080.33	8595.67	28895	15438
6380.1	9083	8538.33	28841.3	15482.7
6400.1	9053.33	8532.67	29019.3	15547
6420.1	9040.67	8581.67	28972.3	15633.3
6440.1	9044	8565.67	28838.3	15689
6460.1	9084.33	8523.33	28804.3	15721.3
6480.1	9081	8528	28847	15888
6500.1	9028	8566	28767.7	15748.3
6520.1	8976.33	8550	29009	15937.3
6540.1	9002.67	8556.67	28860.7	16021
6560.1	9019	8541	28758.3	16166.7
6580.1	9015.33	8576.67	28933.3	16160
6600.1	9067	8562	28888.3	16365
6620.1	9037.33	8566.33	28775.3	16417.7
6640.1	9037	8527.67	28720	16490
6660.1	9044.67	8532	28715.7	16625.7
6680.1	9051.67	8570	28793.3	16725.7
6700.1	9047.33	8528	28760.3	16858.7
6720.1	8985.33	8552.33	28719.3	17021.7
6740.1	9031.67	8557.67	28803.3	17003.7
6760.1	9052.33	8508.67	28737.7	17112
6780.1	9005.33	8595	28727.7	17279
6800.1	9042	8525.33	28783.3	17199
6820.1	9082	8566.67	28788.7	17245.3
6840.1	8985.67	8514.33	28747	17325.3
6860.1	9000	8524.67	28764	17261.3
6880.1	9069.67	8535.33	28763	17407.3
6900.1	9020.33	8513	28701.3	17459
6920.1	9017.33	8546	28686.3	17435
6940.1	9106.67	8552	28641.7	17534.7
6960.1	9001.67	8546.67	28695	17492
6980.1	9051	8556	28575.7	17417.7
7000.1	8953.67	8538.67	28726.7	17404.3
7020.1	8984	8547.67	28802	17446.7
7040.1	9023.67	8481.33	28681.3	17386.3
7060.1	9011	8490	28663.3	17393
7080.1	9028.67	8527.33	28612	17599
7100.1	8971	8560.33	28650	17608.3
7120.1	8977	8543.67	28694.3	17653.7
7140.1	8962.33	8526.33	28512.3	17718.3
7160.1	9022	8541	28622.7	17746
7180.1	9014	8495	28530.7	17721
7200.1	8981.67	8514	28645	17743.3

## Sheet: Fig. 2a
Representative data set of the Raw data. Profilin present in all samples.								Green dashed line shown for the profilin-actin control sample: smoothed fit through raw data in columns A (Time) and B (Actin sample)
Time (s)	Actin	Actin-mDia2	Actin-mDia2-seeds	Mox-actin-mDia2-seeds	Mox-actin-mDia2	Mox-actin		Actin (X smooth)	Actin (Y smooth)
0	8900.5	9085.5	9080.5	8774.5	8725	8636.33		0	8963.29
20	8899.5	9236.5	9579	8787	8805	8649.67		72.001	8963.9
40	9010.5	9580	9998.5	8856.5	8735	8662.67		144.002	8964.37
60	9013	10058.5	10463	8901.5	8775	8627		216.003	8964.65
80	8980.5	10335.5	11037	8857	8726	8649		288.004	8964.69
100	9000	10761	11528	8887	8733	8631.33		360.005	8966.06
120	8983	11293.5	12082.5	8912	8899	8697		432.006	8963.76
140	9003.5	11723	12643.5	8952	8824	8663.33		504.007	8963.28
160	9028.5	12180	13168	9036	8774	8638.67		576.008	8962.73
180	8970.5	12730	13873	8986.5	8774	8638.33		648.009	8965.52
200	8951	13241.5	14407	8998.5	8735	8633.67		720.01	8973.24
220	8976.5	13708.5	14928.5	9076	8776	8590.33		792.011	8982.73
240	9002	14242	15514	9011	8750	8662.67		864.012	8996.17
260	8938	14780	16082.5	9042	8767	8617.33		936.013	9010.53
280	8930.5	15161.5	16505	9047	8775	8632.33		1008.01	9027.15
300	8963.5	15666	17067	9062	8727	8658.67		1080.02	9048.55
320	8963	16214	17526.5	9041.5	8756	8610		1152.02	9080.07
340	8904	16508	17970.5	9137	8817	8655.67		1224.02	9111.07
360	8915.5	16936	18455	9166	8743	8689.33		1296.02	9149.94
380	8954	17510.5	18802	9105	8775	8629		1368.02	9193.02
400	8915	17795	19185.5	9145	8829	8643		1440.02	9241.27
420	8926.5	18304.5	19707	9180	8805	8601		1512.02	9305.21
440	8951	18719.5	20037.5	9150.5	8763	8631		1584.02	9390.13
460	8969	19106	20423.5	9166	8847	8639		1656.02	9500.46
480	8949.5	19380.5	20943.5	9169.5	8809	8656.33		1728.02	9602.74
500	8966	19923.5	21217.5	9166	8783	8599.33		1800.03	9705.04
520	8968.5	20163	21516.5	9185.5	8818	8542.67		1872.03	9826.96
540	8951	20645.5	21765.5	9236	8895	8560.67		1944.03	9948.37
560	8955.5	20932.5	22269	9170	8907	8576.67		2016.03	10049.1
580	9032	21264.5	22484	9189	8902	8634		2088.03	10135.8
600	8945	21609.5	22816.5	9241.5	8913	8651		2160.03	10240.6
620	9000	21931	23091.5	9225.5	8816	8604.33		2232.03	10341.6
640	8946.5	22094.5	23233	9250	8937	8589		2304.03	10413.6
660	8965.5	22391	23730	9285.5	8966	8574.67		2376.03	10488.1
680	9034	22773	23710.5	9231	8874	8536.33		2448.03	10623.8
700	9029	23032	24050.5	9232.5	8902	8572.33		2520.03	10833.7
720	8972.5	23197	24209	9288.5	8872	8557.33		2592.04	11043.7
740	8958	23562.5	24568.5	9373.5	8903	8601.67		2664.04	11352.2
760	8958.5	23741.5	24669.5	9391	8925	8548.33		2736.04	11593.5
780	8901.5	23942.5	24934.5	9305.5	8905	8584		2808.04	11725.6
800	8960	24169	24982.5	9341.5	8896	8583.67		2880.04	11833.4
820	8963	24505.5	25107	9339.5	8829	8541		2952.04	11916
840	8976.5	24562	25383	9370	8920	8583		3024.04	12017.8
860	9039.5	24876	25508	9395	8977	8587.33		3096.04	12066.7
880	8944	24918	25650.5	9334	8904	8546.67		3168.04	12071.1
900	8956.5	25310	25775.5	9381.5	8882	8559.67		3240.05	12002
920	8953	25493	25914.5	9418	8808	8568		3312.05	11926.4
940	9007	25508	26097.5	9374.5	8928	8539		3384.05	11798.7
960	8988	25618	26171.5	9415.5	8860	8563.33		3456.05	11852.5
980	8981.5	25796	26240	9409.5	8796	8531.67		3528.05	11955.2
1000	8960.5	25879.5	26330	9404	8845	8568.67		3600.05	12060.2
1020	9051	26025.5	26420.5	9370.5	8868	8581.67		3672.05	12161.7
1040	9008	26222.5	26600.5	9336	8895	8565		3744.05	12316.8
1060	8992.5	26485.5	26723.5	9348	8837	8568		3816.05	12493.7
1080	9037	26417	26660.5	9334.5	8752	8511.33		3888.05	12710.1
1100	9047	26642	26911.5	9317	8934	8625.67		3960.05	12972.6
1120	9024	26535	26990.5	9420	8787	8592		4032.06	13231.7
1140	9099	26804	26916	9325	8827	8563		4104.06	13499.6
1160	9129.5	26710	27011	9342	8783	8549.67		4176.06	13700
1180	9109	26969.5	27049	9348.5	8840	8532		4248.06	13846.9
1200	9062.5	27199	27310	9314.5	8881	8548.67		4320.06	13948.1
1220	9123.5	27165	27196.5	9262.5	8736	8564.67		4392.06	14000.3
1240	9084	27158.5	27410	9373	8865	8517.33		4464.06	14014.9
1260	9143.5	27084.5	27324	9289.5	8827	8499.67		4536.06	14013
1280	9096	27235.5	27410	9331	8866	8553.67		4608.06	14033.8
1300	9094.5	27315.5	27375	9331	8852	8510.67		4680.06	14045.6
1320	9122	27482.5	27445.5	9335	8783	8589.67		4752.07	14089.9
1340	9155.5	27497	27449	9329.5	8808	8522.33		4824.07	14162
1360	9197.5	27435	27501.5	9300.5	8765	8601.33		4896.07	14314.5
1380	9230.5	27535	27487.5	9284	8814	8521		4968.07	14504.5
1400	9212	27558	27598	9273	8846	8553.33		5040.07	14708.4
1420	9221	27532.5	27611.5	9261.5	8860	8577.67		5112.07	14920.2
1440	9174	27809.5	27522	9272	8764	8526		5184.07	15146.5
1460	9320	27747	27694.5	9275.5	8737	8482.33		5256.07	15367.4
1480	9241	27664	27668.5	9276	8831	8608.33		5328.07	15600.8
1500	9230	27768.5	27897	9334.5	8920	8549		5400.07	15814.2
1520	9249.5	27768.5	27636.5	9275.5	8754	8550.33		5472.08	16038.3
1540	9277	27820.5	27694	9225.5	8823	8504		5544.08	16303.9
1560	9285.5	27859.5	27589.5	9213.5	8755	8570		5616.08	16596.6
1580	9342	27809	27825	9247	8827	8560.67		5688.08	16858.9
1600	9294	27790	27743.5	9289.5	8846	8486.33		5760.08	17143.3
1620	9371	27913	27661	9207.5	8730	8546.67		5832.08	17400.7
1640	9378.5	28073	27623	9270	8801	8506		5904.08	17597.9
1660	9362	28005.5	27779	9217.5	8703	8547		5976.08	17775.3
1680	9390.5	28102.5	27830	9243	8780	8489.67		6048.08	17943
1700	9415.5	28102.5	27625.5	9227	8719	8489.33		6120.09	18144.4
1720	9517.5	27975	27765.5	9233.5	8777	8507.33		6192.09	18377.9
1740	9425	27886.5	27872	9295.5	8747	8579.67		6264.09	18518.5
1760	9526	28035	27699.5	9206	8715	8497		6336.09	18654.2
1780	9522	28182.5	27653	9240	8826	8512		6408.09	18817.4
1800	9595	27920	27705	9307	8814	8545.33		6480.09	19032.3
1820	9639	28108.5	27833.5	9264	8755	8529.33		6552.09	19334.9
1840	9712	28057	27769	9240	8750	8519		6624.09	19626.4
1860	9985.5	28023.5	27633.5	9236	8828	8518		6696.09	19879
1880	10158	28159.5	27676.5	9282	8754	8547.33		6768.09	20116.1
1900	9949.5	28131	27677.5	9269	8831	8514		6840.1	20359
1920	9873.5	27948.5	27576	9300	8818	8562		6912.1	20610.3
1940	9953.5	28048.5	27742	9207	8806	8504.67		6984.1	20861.2
1960	10462.5	27959.5	27722.5	9264.5	8748	8564.67		7056.1	21112.3
1980	10023.5	27922	27784.5	9319	8770	8510		7128.1	21363.4
2000	10395.5	27978	27734.5	9259.5	8784	8575		7200.1	21614.6
2020	10163	28085	27664	9270.5	8755	8498.33
2040	9926.5	28032.5	27769	9272.5	8725	8499.67
2060	10072.5	28048	27604.5	9270.5	8724	8491
2080	10340	27944.5	27641	9256.5	8712	8493.67
2100	10434.5	27868	27667	9232	8697	8500.67
2120	10046.5	27989	27658	9283	8736	8520.67
2140	10028	27918.5	27734.5	9249	8824	8496.33
2160	10108	28039	27589.5	9223	8775	8471.33
2180	10240	27913.5	27530.5	9256.5	8753	8560
2200	10477	27897	27558	9274.5	8776	8484.33
2220	10575.5	27950	27564.5	9250.5	8676	8478.67
2240	10587.5	27867.5	27476.5	9229	8752	8527
2260	10550	27946	27435.5	9231.5	8721	8496
2280	10419.5	27868.5	27381	9205	8715	8522
2300	10302	27831.5	27543.5	9303.5	8769	8547.67
2320	10243	27723	27457	9248.5	8799	8526.33
2340	10243	27779	27518	9269.5	8786	8509
2360	10180.5	27672	27544	9207	8758	8479
2380	10219.5	27754.5	27529.5	9259	8771	8480
2400	10263	27746	27599.5	9285.5	8811	8501.33
2420	10286	27722	27332.5	9202.5	8777	8532
2440	10339	27604.5	27260.5	9242.5	8732	8508.67
2460	10467	27662	27343.5	9261	8841	8503
2480	10268.5	27717	27239	9259.5	8717	8528
2500	10657	27668	27360	9290	8795	8493
2520	11296	27682.5	27451	9240	8734	8487.33
2540	11512	27646	27259	9304	8741	8518
2560	10847.5	27653	27491	9279.5	8709	8493.67
2580	10696.5	27691.5	27340	9249.5	8806	8503
2600	10553.5	27682.5	27189.5	9292	8678	8501.33
2620	10665.5	27524	27299	9285	8677	8473.33
2640	10732	27565	27199.5	9233	8750	8463.33
2660	10842	27699.5	27197.5	9281	8714	8485.33
2680	10845	27574.5	27250.5	9242	8728	8477.67
2700.1	11046	27731	27150.5	9290.5	8735	8505.33
2720.1	11099.5	27638	27142.5	9269.5	8762	8464
2740.1	11334	27612	27198	9261	8826	8481.33
2760.1	11476	27629	27075.5	9266.5	8681	8495.67
2780.1	11731	27692.5	27259.5	9324.5	8665	8525.67
2800.1	11718	27680	27071.5	9285.5	8767	8491
2820.1	11999	27621.5	27212.5	9240	8711	8460.33
2840.1	12367	27797	27032.5	9236.5	8743	8459
2860	12557	27679.5	27170.5	9251.5	8765	8545
2880	12895	27601	27112.5	9281.5	8747	8517.33
2900	12633.5	27682	27209	9281	8728	8449
2920.1	12266	27777.5	27015	9336.5	8799	8449.33
2940	12695.5	27668	27004	9275	8753	8462.33
2960	12984.5	27653	27073	9289.5	8723	8498
2980	13495.5	27717.5	27204	9283.5	8705	8545.67
3000	13998.5	27652.5	26991.5	9282.5	8681	8495
3020	13942.5	27628.5	26989.5	9307	8696	8488.67
3040	12623	27550	26988	9321	8815	8434.67
3060	11741.5	27666	26880	9222	8742	8506.67
3080	11409	27576	27027.5	9300	8747	8481.67
3100.1	11476	27654.5	26919.5	9281.5	8735	8480.67
3120.1	11112	27490.5	26936.5	9255.5	8684	8472
3140.1	11111.5	27515	26941.5	9287.5	8701	8437
3160.1	11160.5	27500	26848.5	9301.5	8806	8467.33
3180.1	11235.5	27507	26763.5	9255	8785	8470
3200.1	11161	27459	26820	9276.5	8719	8484.67
3220.1	11271.5	27497.5	26765.5	9315	8775	8479
3240.1	11248.5	27598	26934.5	9264	8764	8472.33
3260.1	11504.5	27437.5	26931	9367.5	8714	8467.67
3280.1	12079.5	27490	26800.5	9228	8724	8470.33
3300.1	12818.5	27515.5	26770.5	9359	8714	8469.33
3320.1	12211.5	27525	26815.5	9284.5	8711	8517.67
3340.1	11762.5	27509	26686.5	9273.5	8757	8475.33
3360.1	11888.5	27656	26777	9337.5	8714	8468.33
3380.1	11925	27461	26724	9283	8757	8460
3400.1	12114.5	27470	26701.5	9298.5	8762	8428.33
3420.1	12264	27499.5	26702	9337.5	8762	8411
3440.1	12168	27486	26822.5	9291	8690	8449.33
3460.1	12015	27472	26783.5	9290.5	8734	8452.33
3480.1	11941	27502.5	26673.5	9284	8653	8446
3500.1	11923.5	27454.5	26763	9322.5	8740	8467.67
3520.1	11687.5	27396.5	26659	9300.5	8791	8432.67
3540.1	11754.5	27579.5	26810	9340	8723	8453.67
3560.1	11836.5	27500.5	26679	9264.5	8659	8455
3580.1	11774.5	27556	26719	9304	8700	8477.67
3600.1	11826	27506	26713	9313	8674	8455.33
3620.1	11789.5	27504	26690.5	9321	8765	8422.67
3640.1	11808	27544	26675	9363	8770	8437.67
3660.1	11922.5	27426	26588	9348	8642	8490
3680.1	11957	27392.5	26661.5	9292	8791	8446
3700.1	12033.5	27341.5	26695.5	9287.5	8748	8390.33
3720.1	12027.5	27453	26599.5	9328	8734	8451
3740.1	12052	27345.5	26588	9269	8741	8468.33
3760.1	12208.5	27265.5	26520	9312.5	8729	8457.67
3780.1	12470	27318	26637	9223	8720	8434.67
3800.1	12364	27361.5	26520.5	9257.5	8716	8481
3820.1	12198	27268	26634.5	9270	8686	8438
3840.1	12236.5	27335	26466.5	9311	8709	8456.67
3860.1	12394.5	27315	26558	9297.5	8723	8462.67
3880.1	12520	27286	26537	9362.5	8634	8439.33
3900.1	12515	27466	26571	9299	8702	8403
3920.1	12582	27339.5	26510.5	9289	8743	8381.33
3940.1	12688	27155.5	26527.5	9324.5	8724	8426
3960.1	12854.5	27460.5	26654.5	9346	8682	8432
3980.1	12864	27320	26487.5	9285	8685	8446.67
4000.1	13056.5	27322	26630.5	9225	8670	8457.33
4020.1	13231.5	27331	26503.5	9274.5	8643	8435.33
4040.1	13380	27277	26580	9328	8719	8395.67
4060.1	13522	27124	26620	9299.5	8699	8395.67
4080.1	13717.5	27167.5	26511.5	9237.5	8605	8430
4100.1	13640.5	27087	26533	9265.5	8701	8457
4120.1	13744	27204	26601	9305.5	8736	8379.67
4140.1	13828	27214	26561.5	9309	8695	8445
4160.1	13877.5	27156	26422.5	9355	8657	8434.67
4180.1	13858	27112.5	26386	9355.5	8747	8396.67
4200.1	13817.5	27125.5	26489.5	9282	8667	8375.33
4220.1	14027.5	26959.5	26498	9270	8692	8441.33
4240.1	14117	27175.5	26499.5	9340	8734	8434.67
4260.1	14305	27067.5	26504	9341.5	8636	8399
4280.1	14310	27188.5	26298.5	9309.5	8678	8388
4300.1	14208	27046	26512.5	9273.5	8736	8426
4320.1	14143.5	27129	26412.5	9324	8578	8401
4340.1	14171.5	27117.5	26462.5	9286	8746	8421
4360.1	14380	27045	26471	9328	8796	8363.33
4380.1	14701	26961.5	26597	9298	8714	8402.67
4400.1	14894.5	26984.5	26446	9353	8714	8424.33
4420.3	14914	26914	26474	9312	8768	8441.67
4440.1	14545.5	26958.5	26262	9262	8717	8419.33
4460.1	14111.5	26937	26319	9284.5	8712	8403
4480.1	13872.5	26850	26409.5	9350.5	8739	8431
4500.1	13952.5	26968.5	26480.5	9284.5	8694	8385.33
4520.1	13960	26946.5	26347	9301	8742	8376
4540.1	13844	27099	26336.5	9286	8799	8398
4560.1	13544	26866	26414.5	9346.5	8683	8391
4580.1	13635	27087	26388	9307	8672	8356.67
4600.1	13775	26945.5	26344.5	9299.5	8641	8369.33
4620.1	13746	26891	26305	9282.5	8636	8388.67
4640.1	13591	26834.5	26288	9298	8704	8389
4660.1	13706.5	26876.5	26231.5	9338.5	8711	8414.33
4680.1	13659.5	26837	26286.5	9291.5	8664	8392.33
4700.1	13595	26782	26327.5	9326	8778	8358
4720.1	13694	26919	26236	9294	8699	8393
4740.1	13694.5	26695.5	26193	9368	8694	8362.33
4760.1	13733.5	26804	26284	9310	8664	8361
4780.1	13769.5	26762	26212.5	9305	8738	8347
4800.1	13957	26676.5	26193	9285	8653	8403
4820.1	13987.5	26621	26088	9314.5	8579	8369.67
4840.1	14107	26713	26175.5	9367.5	8595	8370.67
4860.1	14171	26620.5	26098.5	9376	8589	8366.33
4880.1	14291	26721.5	26181	9311	8608	8371
4900.1	14355.5	26751	26097.5	9312	8635	8398
4920.1	14352.5	26603.5	26187	9250	8656	8351.33
4940.1	14374	26654	26151.5	9293.5	8649	8405
4960.1	14382	26630	26169.5	9229.5	8682	8420
4980.1	14475	26549.5	25984.5	9334.5	8631	8422.33
5000.1	14537	26602.5	26149.5	9299.5	8685	8404.67
5020.1	14589	26464	25962	9316	8688	8354.67
5040.1	14654.5	26494	26016.5	9349.5	8634	8400
5060.1	14710.5	26573	26066.5	9307.5	8688	8349.33
5080.1	14895.5	26565.5	26003	9283.5	8707	8341
5100.1	14902.5	26542.5	26106.5	9330	8569	8362
5120.1	15140	26666	26096	9332	8584	8374
5140.1	15214	26567	26082	9352	8610	8401
5160.1	15255	26446	25951.5	9306	8662	8377.67
5180.1	15216.5	26372	25947	9298	8693	8376.33
5200.1	15219.5	26507.5	25956.5	9297	8713	8339
5220.1	15190	26492.5	26021	9288.5	8578	8325
5240.1	15309.5	26447	26083.5	9295	8703	8347.33
5260.1	15373.5	26379.5	25811	9280	8610	8378.67
5280.1	15581	26503	25959.5	9334	8708	8334.33
5300.1	15597.5	26479.5	25783	9348	8577	8365
5320.1	15548.5	26506	25740	9257	8587	8371
5340.1	15572.5	26336.5	25758.5	9337	8690	8339
5360.1	15541.5	26421	25824	9288.5	8583	8351.33
5380.1	15562.5	26360.5	25812	9329.5	8661	8414
5400.1	15669.5	26443	25798.5	9291	8644	8369.33
5420.1	15706	26438.5	25818	9306	8681	8313.67
5440.1	15809.5	26426.5	25744.5	9286.5	8621	8357.33
5460.1	15849	26481.5	25737.5	9289.5	8583	8335.67
5480.1	16001	26376	25646	9296	8636	8366
5500.1	16144.5	26264.5	25687	9269	8560	8302
5520.1	16269	26241.5	25615	9304.5	8656	8445.67
5540.1	16250	26290.5	25567	9306.5	8581	8335.67
5560.1	16298	26351.5	25596.5	9297	8589	8362.33
5580.1	16518.5	26305	25589.5	9259	8617	8350.67
5600.1	16549.5	26329.5	25627	9262	8617	8364
5620.1	16868	26323.5	25547	9254	8621	8340.33
5640.1	16757	26260.5	25638.5	9245.5	8577	8313.33
5660.1	16687	26243	25622	9282	8695	8347.33
5680.1	16572	26145	25511.5	9266.5	8648	8321.67
5700.1	16695	26317.5	25541	9290.5	8628	8302.67
5720.1	16576	26183.5	25415	9308	8630	8328.67
5740.1	16600	26177.5	25643	9300.5	8637	8328.33
5760.1	16782.5	26185	25641	9308	8559	8347.67
5780.1	16905.5	26200	25664	9356.5	8610	8357.67
5800.1	17224.5	26141	25481.5	9340.5	8552	8315.33
5820.1	17336	26181.5	25679.5	9335.5	8681	8335.33
5840.1	17591.5	26204	25724	9306.5	8506	8312
5860.1	17814.5	26107.5	25573.5	9281.5	8592	8303.33
5880.1	17995	26087.5	25783.5	9329.5	8642	8341.33
5900.1	18421	26140.5	25557	9275	8616	8307.67
5920.1	18382	26052.5	25645	9265	8563	8311
5940.1	18233.5	26106	25589.5	9298	8594	8348
5960.1	18131	26033.5	25600	9325.5	8510	8306.33
5980.1	18168	26317	25627	9353	8627	8295.33
6000.1	17954.5	26036.5	25740.5	9303.5	8654	8336.67
6020.1	18028.5	26112.5	25785.5	9307.5	8652	8291
6040.1	17971.5	26050.5	25694	9339	8668	8274.33
6060.1	18221	26006.5	25866.5	9345.5	8676	8301.67
6080.1	18180	25969.5	25733	9284.5	8603	8304.33
6100.1	18431	25887	25806	9326.5	8619	8297.33
6120.1	18219.5	25892.5	25722	9322	8596	8289
6140.1	18413.5	25852	25951	9319	8600	8205.67
6160.1	18328	26013	25954.5	9305	8509	8304
6180.1	18107	26045.5	25784	9298.5	8502	8281
6200.1	18007	25896.5	25871.5	9301	8574	8260.67
6220.1	17934	25908	25883.5	9292	8551	8284.67
6240.1	18020	25978	25847	9255	8518	8302.33
6260.1	17982	25820.5	25828	9271	8670	8302.67
6280.1	18046.5	25815.5	25887.5	9321.5	8656	8367.33
6300.1	18081	25936.5	25882.5	9293	8565	8230.33
6320.1	18157.5	25879.5	25844	9357	8562	8286.67
6340.1	18128.5	25868	25967	9228	8545	8271
6360.1	18242.5	25808.5	25945.5	9247.5	8573	8301
6380.1	18551.5	25799.5	25924.5	9267.5	8642	8314
6400.1	18852.5	25683.5	26016	9319.5	8590	8259.33
6420.1	19003.5	25745	25962	9306.5	8628	8249
6440.1	19199.5	25675.5	26022	9287	8573	8237.33
6460.1	19399	25846	26048.5	9294.5	8537	8282
6480.1	19635.5	25823	26083	9280.5	8584	8328
6500.1	19748.5	25743.5	26052.5	9290.5	8545	8266.67
6520.1	19734	25778.5	25913	9288	8543	8269.67
6540.1	19644.5	25595.5	26136	9351.5	8623	8282.33
6560.1	19570	25691.5	26012.5	9253.5	8623	8273
6580.1	19207.5	25659	26098.5	9271	8524	8273
6600.1	19271.5	25736	26249	9297	8560	8258.67
6620.1	19273	25615	26005.5	9295	8588	8262.67
6640.1	19150	25564	26006	9359	8578	8279
6660.1	19356.5	25758	26090	9303	8627	8248.33
6680.1	19346.5	25666	26127.5	9329	8475	8211
6700.1	19528.5	25558	26065	9331	8552	8277
6720.1	19447	25564	26081.5	9236	8499	8212.33
6740.1	19507.5	25514	26205.5	9219.5	8543	8269.67
6760.1	19766	25407	26107.5	9329.5	8547	8250.67
6780.1	19979.5	25568	26040.5	9329.5	8500	8252.33
6800.1	20437	25514	26070	9315.5	8577	8228.33
6820.1	20746.5	25442.5	25925	9311.5	8554	8296.33
6840.1	21235.5	25421	26004.5	9258	8536	8190.67
6860.1	21468	25410.5	26134	9224.5	8574	8218.33
6880.1	21287	25411	26123	9249	8567	8252
6900.1	21210.5	25476	26126.5	9260.5	8455	8257
6920.1	20919	25452	26049	9274.5	8489	8296
6940.1	21060.5	25495.5	26151	9319	8502	8201.33
6960.1	20798	25461	25999.5	9310.5	8586	8249.33
6980.1	20622	25500	25879	9345.5	8544	8194.33
7000.1	20444	25441.5	25821.5	9260.5	8569	8235.33
7020.1	20395.5	25386.5	25896	9281	8466	8241
7040.1	20466	25405.5	25960.5	9259	8555	8217
7060.1	20557.5	25378.5	25811	9272.5	8481	8247.67
7080.1	20751.5	25215	25986	9262	8479	8206
7100.1	20874.5	25352.5	25821.5	9281.5	8539	8209.33
7120.1	21186.5	25295	25959	9280.5	8552	8160.33
7140.1	21532.5	25368.5	25948.5	9297	8460	8232.33
7160.1	21719	25372	25790.5	9239.5	8626	8269.67
7180.1	21913	25340	25876.5	9240.5	8516	8236.67
7200.1	22094.5	25279.5	25878.5	9232.5	8561	8205.67

## Sheet: Fig. 2e
Representative data set of the Raw data. Profilin present in all samples.
Time (s)	Mox-actin	Mox-actin-INF2	Mox-actin-INF2-seeds	Actin-INF2-seeds	Actin-INF2	Actin
0	9162.5	8854	8830.5	9449	8777	8838
20	9156	8934	8869.5	9784.5	8867.5	8762
40	9173.5	8949	8795.5	10197.5	8938.5	8738.5
60	9248	8993	8921.5	10731.5	9046	8786.5
80	9219	8969	8811.5	11150.5	9259	8708
100	9222.5	8947	8832	11737.5	9438.5	8703
120	9151	8943	8868.5	12183	9791	8722.5
140	9156.5	8951.5	8863	12753	10084	8710
160	9136.5	8963	8907.5	13313	10461.5	8726
180	9125	8939.5	8866	13766.5	10770	8630
200	9140	8888	8867	14368.5	11225	8670.5
220	9148	8895	8829.5	14893	11666	8697.5
240	9155.5	8952.5	8870	15339	12056.5	8650.5
260	9128	8937.5	8790.5	15751.5	12457	8669.5
280	9113	8886.5	8805.5	16356.5	13055.5	8703.5
300	9117	8868	8797	16707.5	13454	8656.5
320	9145	8884.5	8860	17190	13841	8638.5
340	9171.5	8916	8836	17568	14288.5	8621
360	9119	8902.5	8860	17972	14794.5	8694
380	9133	8885	8829.5	18283.5	15293	8610
400	9085.5	8834.5	8832.5	18545	15623	8666
420	9141	8934	8817	18968	16047	8675.5
440	9069	8866	8846.5	19312	16429	8613
460	9066.5	8911	8863.5	19600.5	16807	8633.5
480	9160	8925.5	8847	19779.5	17052.5	8608
500	9112.5	8933	8919.5	20089	17465.5	8653.5
520	9141	8885.5	8892.5	20307.5	17918	8656
540	9102	8880	8884.5	20571.5	18017.5	8643
560	9123.5	8938.5	8874	20730.5	18338.5	8647.5
580	9122	8863.5	8873	20999.5	18734.5	8646
600	9142	8918.5	8958	21151.5	18927	8649
620	9139.5	8884	8931.5	21412.5	19248	8602.5
640	9145	8861.5	8919	21610.5	19345	8651
660	9120.5	8859.5	8923.5	21623.5	19724.5	8661.5
680	9154	8929	8963	21919	19964.5	8588.5
700	9150	8863.5	8948.5	22042.5	20163.5	8576.5
720	9151.5	8884.5	8971.5	22089.5	20344.5	8668.5
740	9135	8860	8973	22415.5	20530	8619.5
760	9190.5	8898	8967.5	22506.5	20602.5	8626
780	9126.5	8869	8904.5	22501	20879	8637
800	9147.5	8937.5	9003	22658.5	20973.5	8642.5
820	9156.5	8857	8983.5	22671	21259.5	8656.5
840	9157.5	8869.5	9004.5	22842	21408.5	8624.5
860	9170.5	8873.5	8998	22989.5	21417	8714.5
880	9123	8896.5	8959	23048	21603.5	8651.5
900	9101.5	8844.5	8970.5	23071.5	21883	8695.5
920	9130	8898	8953	23258	21981.5	8648.5
940	9139.5	8808.5	9022	23402.5	22108	8692
960	9207.5	8846	9061.5	23304.5	22154.5	8638
980	9130	8819.5	8991.5	23404.5	22214	8698
1000	9117.5	8945	9011	23527.5	22402.5	8704.5
1020	9152	8901.5	8988	23564	22560	8697
1040	9112.5	8834	8963.5	23583.5	22438	8668
1060	9200.5	8889.5	9021	23559	22787	8747.5
1080	9224.5	8855.5	9022.5	23624	22914	8695.5
1100	9112.5	8882	9058.5	23704	22877	8686.5
1120	9052	8896	9094	23740.5	22877.5	8658.5
1140	9151.5	8859.5	9003	23752	23037	8690
1160	9137.5	8847	9014	23828	23084.5	8656
1180	9158	8865.5	9069.5	23823	23151.5	8717
1200	9088	8867	9038.5	23850	23220.5	8699
1220.1	9123.5	8914.5	9122	23911	23325.5	8734
1240	9127	8915.5	9095	24069	23351	8704.5
1260	9289.5	8832	9086.5	23975	23287	8706
1280	9150.5	8878.5	9038.5	24042.5	23407	8731.5
1300	9123	8885.5	9051.5	23965	23412.5	8759.5
1320	9074.5	8893	9081	24141	23491	8790.5
1340	9091	8935	9074.5	24081.5	23596	8820.5
1360	9097	8906.5	9086	24095.5	23523.5	8746.5
1380	9116.5	8807	9099	24077.5	23653	8839
1400	9143	8868	9084	24012.5	23615.5	8828.5
1420	9055	8872	9087	24101	23691.5	8811.5
1440	9146.5	8866	9149	24148.5	23765	8830.5
1460	9093.5	8870	9115.5	24148.5	23731	8891
1480	9047.5	8820.5	9134.5	24300	23747.5	8833
1500	8973	8837	9112.5	24211.5	23937.5	8817
1520	9124.5	8870.5	9118.5	24178.5	23913	8866.5
1540	9074.5	8891.5	9131.5	24196.5	23869	8841
1560	9088	8835.5	9129.5	24376	23909	8859.5
1580	9106.5	8861	9174.5	24346	23961.5	8899.5
1600	9015	8812.5	9133.5	24376	23921	8925.5
1620	9110.5	8827.5	9134	24323.5	24079.5	8982.5
1640	9075.5	8867.5	9073	24302.5	24088.5	8920.5
1660	9023.5	8863.5	9139	24293.5	24079.5	9005
1680	9048.5	8933	9133.5	24280	24052	8934.5
1700	9045	8861	9179	24445.5	24175	8980
1720	9297	8876	9175	24294	24211	9039
1740	9078.5	8895.5	9139.5	24407	24090.5	9032
1760	9113	8902.5	9117.5	24362	24207.5	9073.5
1780	9243	8866	9127	24269.5	24266.5	9037.5
1800	9279.5	8910	9146.5	24448.5	24166.5	9021.5
1820	9231	8865	9214	24426	24262	9072
1840.1	9220	8862	9123.5	24346	24170	9032.5
1860.1	9194.5	8882.5	9190	24405	24294	9086
1880	9170	8871.5	9134	24566.5	24361	9080
1900	9167	8936.5	9122	24476	24226.5	9063.5
1920.1	9096.5	8855.5	9192	24453.5	24256.5	9081.5
1940	9175.5	8849	9147.5	24416.5	24286	9150
1960	9060	8882	9164.5	24571	24363	9100
1980	9061.5	8829	9135	24472.5	24362	9177
2000.1	9051	8833.5	9258	24407.5	24385.5	9134
2020	9162.5	8909	9218.5	24393.5	24320.5	9195
2040	9150	8877.5	9188	24340.5	24308	9157
2060	9089	8888.5	9161	24509	24472	9184.5
2080.1	9072	8835	9213.5	24512.5	24510	9267
2100	9071	8921.5	9099.5	24560	24455	9220.5
2120	9013	8862.5	9087.5	24422.5	24427.5	9270
2140	9005	8875.5	9112	24432.5	24509.5	9274
2160	9082.5	8928.5	9081.5	24502	24373.5	9269.5
2180	9027	8900	9121.5	24542.5	24329.5	9364.5
2200	8988	8809.5	9205.5	24561.5	24433.5	9300.5
2220	8980.5	8855	9145	24545.5	24463.5	9395
2240	9084	8883.5	9193	24544	24531.5	9247.5
2260	9075	8890	9187.5	24686.5	24537.5	9302.5
2280.1	9044	8832	9232	24592	24611	9268
2300.1	9019.5	8865.5	9190	24700.5	24479.5	9372.5
2320.1	9044.5	8805	9211	24454	24532.5	9391
2340.1	8991.5	8886.5	9179.5	24540	24505.5	9365.5
2360.1	9015	8911.5	9147.5	24639.5	24554	9479.5
2380.1	9019.5	8868.5	9202	24691	24604.5	9383
2400.1	8972.5	8856	9151.5	24666.5	24626	9470.5
2420.1	8964.5	8900	9213	24439.5	24505	9429
2440.1	9013	8832.5	9182.5	24693.5	24619	9426.5
2460.1	8969.5	8878	9173.5	24772	24694.5	9465
2480.1	9054	8840.5	9165.5	24683	24562.5	9434.5
2500.1	9020.5	8919	9177.5	24600	24571.5	9511.5
2520.1	9056.5	8903.5	9138.5	24635	24575	9508.5
2540.1	9027	8821	9207	24594.5	24618	9513.5
2560	9078.5	8912	9167	24673.5	24564.5	9521.5
2580	9065	8879	9185	24809	24580	9589
2600.1	9035.5	8837	9184.5	24781.5	24522.5	9615.5
2620.1	9050	8878.5	9264	24703	24606.5	9614
2640	9065.5	8859.5	9216	24763.5	24724.5	9664
2660	9026.5	8878	9201	24824.5	24614	9646
2680.1	8987	8888.5	9148.5	24699.5	24661.5	9671
2700.1	8990	8870.5	9162.5	24610.5	24529.5	9623
2720.1	8967.5	8795	9194	24753.5	24701	9726.5
2740.1	8990.5	8814.5	9208	24672	24487	9769
2760.1	8957	8803	9127.5	24845	24677	9772
2780.1	8991	8835.5	9182	24810.5	24624	9784.5
2800.1	8901.5	8890.5	9173.5	24773	24594.5	9770.5
2820.1	9010	8866.5	9255	24716.5	24608.5	9781
2840.1	8988.5	8846.5	9194.5	24914.5	24728	9842.5
2860.1	9007	8857	9135.5	24860	24626	9836
2880.1	8998	8840	9181.5	24718.5	24610.5	9918.5
2900.1	9015	8839	9123	24784	24705.5	9861
2920.1	8981.5	8876	9207	24824.5	24770.5	10014
2940.1	9004.5	8877.5	9174	24873	24762	9980
2960.1	8997	8826	9128.5	24892.5	24715	9976.5
2980.1	8996.5	8840.5	9159	24887.5	24666.5	10095.5
3000.1	9005.5	8832.5	9155.5	24781	24639	9980
3020.1	8970	8830.5	9134	24776	24631.5	10107.5
3040.1	8927.5	8865.5	9159	24806.5	24527.5	10105
3060.1	8944	8794.5	9175	24923	24736	10133.5
3080.1	8960.5	8819	9206	25028.5	24768	10244.5
3100.1	8971.5	8833.5	9131	24876	24762	10193.5
3120.1	8964.5	8840.5	9152	24866.5	24735.5	10324.5
3140.1	8949	8812.5	9135	24982.5	24747.5	10300
3160.1	8949	8867	9148.5	24900	24720	10279.5
3180.1	8954	8855.5	9158	24807.5	24738.5	10262.5
3200.1	9005.5	8795.5	9119.5	24823.5	24700	10290.5
3220.1	9003	8883	9203.5	24940.5	24844	10294
3240.1	8925.5	8848.5	9124.5	24844	24676	10266
3260.1	8985	8870.5	9203.5	24877.5	24666	10458.5
3280.1	8982	8836.5	9159.5	25029	24606	10365
3300.1	8991.5	8778.5	9120	24969	24763.5	10435
3320.1	8967.5	8861	9147	24938	24632.5	10459
3340.1	8924	8894.5	9158	24886	24626	10612.5
3360.1	8958	8808	9104.5	24983.5	24663	10609.5
3380.1	8936	8849.5	9227	24992	24583	10633
3400.1	8966.5	8893	9114	24954	24802	10684
3420.1	8993.5	8818.5	9144	24973	24656	10616
3440.1	8959.5	8814.5	9092.5	24887.5	24650	10755.5
3460.1	8950.5	8808.5	9099	24907.5	24657	10775.5
3480.1	9039.5	8815	9133	24981	24752	10788
3500.1	8965.5	8813.5	9101.5	25094.5	24633.5	10873
3520.1	8945	8774.5	9177.5	25064.5	24776.5	10890
3540.1	8988.5	8863.5	9165	24791.5	24557	10931
3560.1	8989.5	8844.5	9146	24914.5	24661	10972.5
3580.1	8995.5	8817.5	9127.5	24895	24726	10976.5
3600.1	9003.5	8891.5	9142.5	24947	24639	11090.5
3620.1	8986.5	8866.5	9090	25073	24765	11095.5
3640.1	8995.5	8840	9130.5	24998	24616	11176
3660.1	8957	8825.5	9157	25103	24599	11138
3680.1	9016.5	8820.5	9133.5	24889	24712	11169
3700.1	8946	8842	9180.5	25015	24660	11237.5
3720.1	8998	8795.5	9177.5	25068	24722	11257.5
3740.1	8969.5	8869	9108	25022.5	24784	11288.5
3760.1	8930	8840	9176.5	25094.5	24666.5	11346
3780.1	9002	8837.5	9191	25007	24718.5	11239.5
3800.1	8977	8814.5	9153.5	24962.5	24751	11329.5
3820.1	8992.5	8842.5	9123	25171	24896	11316
3840.1	8968	8888.5	9195	24959.5	24829.5	11404.5
3860.1	9002.5	8873	9187.5	25178.5	24747	11386
3880.1	9013.5	8763	9177.5	25071.5	24808	11449.5
3900.1	8973.5	8789.5	9212.5	25039.5	24953.5	11415
3920.1	8999.5	8856.5	9107	25078	25018.5	11545
3940.1	9037.5	8824	9123.5	25061	24890	11459.5
3960.1	9007	8837	9166	25102	25101.5	11495
3980.1	8957	8843.5	9142	25048.5	25145	11470.5
4000.1	8899.5	8803.5	9153.5	25213	25217	11447.5
4020.1	8978.5	8846	9205	25159.5	25172	11428
4040.1	8994.5	8809	9170	25019.5	25204	11468
4060.1	8904.5	8790.5	9160.5	25135.5	25282	11510.5
4080.1	8949	8773	9167	25095	25386	11472.5
4100.1	8944.5	8821.5	9114.5	25171	25388.5	11566.5
4120.1	8953	8808	9102.5	25058	25411	11630
4140.1	8934.5	8813	9204	25051	25415.5	11654.5
4160.1	8987.5	8901	9211.5	25134.5	25459	11776.5
4180.1	9035	8795.5	9134	25287.5	25414	11751.5
4200.1	8953	8842.5	9188.5	25168	25589.5	11725
4220.1	8965	8822	9190.5	25109.5	25614	11850
4240.1	8925	8807	9115	25263	25535	11808.5
4260.1	8945.5	8785.5	9170	25248	25704	11978.5
4280.1	8965	8823	9197	25186	25548	12053
4300.1	8937.5	8787.5	9148.5	25205.5	25644.5	12126.5
4320.1	8970.5	8803	9101.5	25282	25673.5	12473
4340.1	8999	8825.5	9137.5	25253.5	25710.5	12177
4360.1	8915.5	8810	9134.5	25195.5	25948	12074.5
4380.1	8962	8794	9175.5	25126.5	25821	12146.5
4400.1	8941.5	8806	9163.5	25322	25776.5	12091
4420.1	8999.5	8847.5	9096.5	25178.5	25837.5	12287.5
4440.1	8923.5	8833.5	9121.5	25201.5	25676	12161
4460.1	8943	8805	9116	25402	25697.5	12079
4480.1	8964	8904.5	9146	25269	25935	12160.5
4500.1	9006.5	8872	9118.5	25363.5	25699.5	12127.5
4520.1	8991.5	8860	9118	25371	25784	12191.5
4540.1	8956.5	8811.5	9179	25436	25941	12236
4560.1	8994.5	8806	9164.5	25257.5	25937.5	12381
4580.1	8986.5	8804.5	9235.5	25493.5	25861.5	12328
4600.1	8901	8802.5	9141	25375.5	25889.5	12365.5
4620.1	8899	8846.5	9121.5	25400.5	26037	12376
4640.1	8944.5	8798.5	9174.5	25245.5	26045	12481.5
4660.1	8933.5	8804.5	9126.5	25343	25833.5	12438
4680.1	8953	8781	9177	25378	25866	12600.5
4700.1	8963	8809	9163.5	25270.5	25828.5	12529.5
4720.1	9026	8772.5	9122.5	25369	25778	12393.5
4740.1	9012	8792	9110	25264	25863.5	12656
4760.1	8904.5	8795.5	9102	25467.5	25874	12652
4780.1	8977	8767.5	9157.5	25387	26097.5	12704
4800.1	8984	8847.5	9169	25378.5	25900	12883.5
4820.1	8901.5	8862	9142.5	25326.5	25972.5	12972.5
4840.1	8934	8796.5	9096	25442	26072	13200
4860.1	8995	8827	9091	25329	25878.5	13222
4880.1	8968.5	8840.5	9226	25248.5	26005	13356.5
4900.1	8957	8854.5	9138	25409	25929	13384
4920.1	9014	8854	9115	25357.5	25900	13470.5
4940.1	8985.5	8841	9152.5	25322.5	26058.5	13500.5
4960.1	9003.5	8821.5	9117.5	25275	25963.5	13507
4980.1	8984.5	8802.5	9126.5	25301.5	25959	13650.5
5000.1	8922	8877.5	9140	25257.5	26031	13538.5
5020.1	8997	8813.5	9146.5	25500	26000	13474
5040.1	8938.5	8805.5	9091.5	25382	25917	13462
5060.1	8942	8801	9158	25377.5	25952	13553.5
5080.1	8979.5	8840	9113	25262	25851	13485.5
5100.1	8955.5	8840	9164.5	25441.5	25856	13638
5120.1	8985	8734.5	9102.5	25404.5	25835	13684.5
5140.1	8927.5	8792	9129	25407	26022.5	13611.5
5160.1	8926.5	8791.5	9160.5	25486.5	25797.5	13645.5
5180.1	8946	8775.5	9095	25490.5	25794	13614.5
5200.1	8962.5	8781.5	9153.5	25495	25914	13699
5220.1	8966.5	8761	9122	25467.5	25913	13617
5240.1	8981.5	8851	9142	25369	25885.5	13699
5260.1	8905.5	8835.5	9182.5	25360.5	25698	13678.5
5280.1	8892	8829	9147	25389.5	25973.5	13801.5
5300.1	8927	8782.5	9164.5	25446	26014.5	13721
5320.1	8961.5	8817	9178	25518.5	25910	13749
5340.1	8926.5	8877.5	9106	25490	25801	13711
5360.1	8958	8840.5	9129	25374.5	25795.5	13819
5380.1	8921.5	8773.5	9170.5	25422	25893.5	13716
5400.1	8930.5	8735	9153.5	25484	25814	13796.5
5420.1	8917	8789	9185	25484.5	25721.5	13957
5440.1	8981.5	8765	9181	25551	25834	13999
5460.1	8965	8820.5	9153.5	25489.5	25855	14054.5
5480.1	9006.5	8757	9115	25595	25904	14052
5500.1	8889.5	8770.5	9176	25489	25784	14090.5
5520.1	8955.5	8780	9212	25582.5	25860	14251
5540.1	8862.5	8844.5	9071.5	25444	25861.5	14078.5
5560.1	8924.5	8701.5	9099.5	25433	25791	14220
5580.1	8900.5	8740	9114	25477.5	25667.5	14196.5
5600.1	8889.5	8749.5	9162	25513	25677.5	14264.5
5620.1	8925	8758.5	9156	25576	25696.5	14296
5640.1	8904	8727	9191	25667.5	25689.5	14356.5
5660.1	8911	8791.5	9169	25634.5	25755	14387.5
5680.1	8909.5	8753	9176.5	25654	25691	14396.5
5700.1	8937.5	8809.5	9208.5	25696	25770.5	14485
5720.1	8943.5	8773.5	9192.5	25619	25847	14609.5
5740.1	8898.5	8755	9160.5	25602	25739	14618
5760.1	8911.5	8751.5	9120.5	25652.5	25673.5	14654.5
5780.1	8882.5	8753.5	9119	25631.5	25802	14862.5
5800.1	8965.5	8757.5	9181.5	25649.5	25714	14854.5
5820.1	8869.5	8784.5	9173	25719.5	25712.5	14940
5840.1	8902.5	8747.5	9239.5	25658.5	25803.5	14930
5860.1	8874	8816.5	9101	25796.5	25769	14979
5880.1	8959	8762.5	9187	25848.5	25646	15022.5
5900.1	8892	8817	9167.5	25717	25720	15083
5920.1	8897.5	8747.5	9144.5	25786.5	25505	15144
5940.1	8918	8762.5	9141	25871	25679	15136.5
5960.1	8884.5	8764	9141	25666.5	25627	15187.5
5980.1	8919.5	8737.5	9148.5	25787.5	25581.5	15272.5
6000.1	8889	8723	9208.5	25807	25481.5	15236
6020.1	8885	8739	9144	25737	25538.5	15326.5
6040.1	8890.5	8827.5	9203	25809	25720.5	15308
6060.1	8938	8765.5	9186	25823	25459	15344
6080.1	8848.5	8740	9141.5	25702	25598	15518.5
6100.1	8921.5	8738.5	9208.5	25803	25520.5	15576.5
6120.1	8912	8847.5	9239.5	25790	25486	15510.5
6140.1	8904.5	8761.5	9215	25753	25404	15582
6160.1	8888.5	8798	9166	25814	25614	15667.5
6180.1	8901.5	8787	9221	25722	25639	15696
6200.1	8943.5	8754.5	9148.5	25797	25518.5	15549
6220.1	8948	8691	9197	25966.5	25607	15682.5
6240.1	8860.5	8714	9196	25845	25561.5	15582
6260.1	8925.5	8796.5	9215	25877.5	25550	15650.5
6280.1	8901.5	8712	9245	25836.5	25552.5	15732.5
6300.1	8869.5	8765.5	9225.5	25840.5	25485	15781.5
6320.1	8891	8757.5	9216.5	25831.5	25447.5	15902.5
6340.1	8875.5	8763	9201.5	25809.5	25606.5	15960
6360.1	8893.5	8769.5	9229.5	25830.5	25559	15992.5
6380.1	8813	8727.5	9215	25886	25600	16067
6400.1	8889.5	8806.5	9293	25857	25372.5	16043
6420.1	8944.5	8750.5	9234	26012.5	25592	16026
6440.1	8867.5	8707	9151	25945.5	25402.5	16120.5
6460.1	8957	8810.5	9214	25811.5	25508	16186
6480.1	8921.5	8765.5	9192.5	25846.5	25551.5	16266.5
6500.1	8930.5	8827	9231.5	25815	25482	16284.5
6520.1	8935.5	8725.5	9209	25935.5	25350.5	16369.5
6540.1	8915.5	8757	9230.5	25973.5	25478	16509
6560.1	8857.5	8714	9236	25939.5	25513.5	16686.5
6580.1	8846.5	8762.5	9220.5	25962.5	25353	16953.5
6600.1	8880	8740	9218	25886	25390.5	16884
6620.1	8861.5	8727.5	9228.5	25836	25415.5	16976
6640.1	8845.5	8808.5	9187	26010.5	25378	17070.5
6660.1	8836	8714.5	9257.5	26103	25585.5	17119.5
6680.1	8879.5	8710	9241.5	25740	25354	17249.5
6700.1	8878	8759.5	9254	25909	25288	17370.5
6720.1	8877.5	8751.5	9244.5	25866	25387.5	17326
6740.1	8891	8740.5	9301	25899	25506.5	17420.5
6760.1	8879.5	8740	9323.5	25912.5	25491.5	17550.5
6780.1	8794	8732	9204.5	26104.5	25395	17507.5
6800.1	8832	8744	9290.5	25954.5	25342.5	17607.5
6820.1	8860.5	8724	9295	26120	25371.5	17700.5
6840.1	8852	8758	9283.5	25911.5	25347.5	17645
6860.1	8813	8763.5	9240.5	25895	25276	17607.5
6880.1	8845	8758.5	9234	26082.5	25570	17680
6900.1	8862.5	8712	9325.5	25956	25405.5	17702.5
6920.1	8785	8682	9325	25990.5	25449	17652.5
6940.1	8907	8713.5	9290.5	25948.5	25418.5	17821
6960.1	8844	8741.5	9289.5	26003.5	25270.5	17876
6980.1	8852	8721	9345.5	26093.5	25356.5	17961
7000.1	8871	8724	9296	26033	25358.5	17899.5
7020.1	8888.5	8736.5	9289.5	26056.5	25386	18053.5
7040.1	8851	8752.5	9286	25930.5	25442	18002
7060.1	8872	8755.5	9274	25971	25310.5	18053.5
7080.1	8877.5	8738	9268	26021	25445.5	18194.5
7100.1	8847.5	8726.5	9229.5	26005	25460	18289
7120.1	8860	8721.5	9261.5	26078	25289	18334
7140.1	8871	8720	9294.5	26023.5	25317.5	18452
7160.1	8899	8744	9283.5	26046.5	25291.5	18549.5
7180.1	8834	8752.5	9285.5	26010	25358.5	18733.5
7200.1	8875	8747.5	9289.5	25995.5	25186	18683

## Sheet: Fig. 2f
Representative data set of the Raw data. Profilin present in all samples.
Time (s)	Mox-actin	Mox-actin-Capu	Mox-actin-Capu-seeds	Actin-Capu seeds	Actin-Capu	Actin
0	9192	9176	9133.5	9221.5	9035	8956
20	9161.5	9242.5	9118.5	9335.5	9049	8980.5
40	9196.5	9262	9138.5	9502	8997.5	8927.5
60	9249	9229	9067.5	9527.5	9035	8952
80	9148.5	9227.5	9130	9635.5	9032	8908.5
100	9199	9208	9067.5	9766.5	9054.5	8875
120	9237	9161.5	9127.5	9756.5	9106	8966
140	9191.5	9248	9150	9895.5	9034.5	8956.5
160	9196.5	9164.5	9087	9984.5	9092.5	8907.5
180	9153	9243	9162.5	9971.5	9096.5	8953.5
200	9093.5	9169	9162	10127	9136.5	8917
220	9210.5	9160	9142.5	10233.5	9100	8921
240	9132	9161	9087	10214	9109.5	8928.5
260	9162.5	9127	9164	10369.5	9081	8903.5
280	9194	9213	9190.5	10342.5	9150	8857.5
300	9152	9139	9048.5	10451	9186.5	8943
320	9111	9225	9143.5	10533.5	9165.5	8921.5
340	9183.5	9178	9211.5	10600	9188	8887.5
360	9119	9169.5	9163.5	10631.5	9121.5	8908
380	9098.5	9167	9114.5	10803	9192.5	8954.5
400	9129	9208	9179.5	10806.5	9030	8932.5
420	9083	9186	9202	10917	9229	8944
440	9109	9107.5	9154.5	10955.5	9252.5	8962
460	9067.5	9227.5	9139	11083	9187.5	8918.5
480	9120	9142.5	9131	11078	9239.5	9019.5
500	9150	9187.5	9097	11252.5	9253	8919.5
520	9147.5	9195.5	9223.5	11381.5	9293	8928
540	9167.5	9187	9194	11450.5	9232.5	8927.5
560	9134	9094	9153	11595.5	9242	8916.5
580	9165	9178.5	9188.5	11564	9219.5	8951
600	9076.5	9155.5	9152	11711	9312	9009
620	9100	9151.5	9197	11778	9333.5	8991.5
640	9050	9146.5	9201.5	11844	9306.5	8972.5
660	9073	9180.5	9235.5	11909.5	9326	8934
680	9099.5	9117	9152.5	11974.5	9320.5	9007.5
700	9077.5	9166.5	9170.5	12004.5	9303.5	8982
720	9172.5	9170.5	9178.5	12107.5	9339.5	9001.5
740	9166.5	9191.5	9196.5	12255.5	9409.5	8979
760	9192	9249	9166	12285	9389	8978
780	9162	9249	9309.5	12366.5	9473	8951
800	9181.5	9149	9183.5	12566	9381	8965
820	9123.5	9177.5	9263	12552.5	9457.5	8932
840	9129	9159	9176	12758.5	9383	8959
860	9179	9179.5	9352	12778.5	9449.5	8938.5
880	9145	9203.5	9203.5	12851	9380	8911.5
900	9126	9140	9218	12895	9493	8941.5
920	9158	9206.5	9229.5	12985.5	9584	8914.5
940	9164	9212	9265.5	13021.5	9458	8893.5
960	9158.5	9238	9255	13054.5	9573	8862.5
980	9059.5	9235.5	9251	13252.5	9555	8927.5
1000	9127	9147.5	9292	13288	9534.5	8878
1020	9090	9221	9236	13472.5	9607	8921.5
1040	9084	9225.5	9357.5	13580	9692.5	8861.5
1060	9084	9288.5	9261	13499.5	9633	8829
1080	9078	9300	9269	13671	9610	8846.5
1100	9030.5	9226	9287	13790.5	9635.5	8842
1120	9033	9231	9298.5	13868.5	9719	8853
1140	9158.5	9176	9321.5	13992	9745.5	8803
1160	9064.5	9214.5	9331	14032	9744	8874.5
1180	9157	9174.5	9325	14077.5	9797.5	8795
1200	9100	9168	9254.5	14193	9798	8865
1220	9042	9252.5	9331	14319	9801.5	8876.5
1240	9059.5	9200.5	9296.5	14290	9798.5	8793
1260	9025.5	9180.5	9309.5	14442	9874	8776
1280	9064	9148	9321.5	14490.5	9847	8879
1300	9030	9085	9359.5	14590	9849	8757.5
1320	9006.5	9154.5	9314.5	14660	9872.5	8777.5
1340	9063.5	9145.5	9349	14623	9883	8754
1360	9048.5	9109	9314.5	14777.5	9999.5	8783
1380	9045.5	9132.5	9299.5	14862.5	10007.5	8709.5
1400	9093	9067.5	9328	15019	9991.5	8795.5
1420	9042	9101.5	9304.5	15046.5	10031	8778
1440	9072	9120	9324	15173	10075.5	8809.5
1460	9000	9085	9342.5	15262	10080.5	8760
1480	9057	9042	9405	15292.5	10124.5	8794
1500	8973.5	9163	9392.5	15394.5	10185.5	8826.5
1520	9076.5	9094.5	9308	15453	10155	8735.5
1540	9096	9079	9402.5	15640.5	10210.5	8776
1560	9014.5	9068.5	9301	15620	10199.5	8775
1580	9029	9109.5	9285	15713.5	10199	8750
1600	8989.5	9132.5	9267	15851	10309.5	8791.5
1620	9047.5	9063	9302	15942.5	10262.5	8846.5
1640	9070	9048	9318	16044.5	10371.5	8784.5
1660	8989.5	9094.5	9353	16104	10288	8768
1680	9007	9091.5	9338	16246.5	10390	8811
1700	9006.5	9015	9278	16320.5	10468.5	8800
1720	9032	9063.5	9229.5	16397.5	10393	8786.5
1740	9018.5	9066	9214	16411.5	10562.5	8803
1760	9028.5	9023	9271	16602	10549.5	8864
1780	8992.5	9154.5	9276	16521	10469	8787.5
1800	8990.5	9083	9250	16696	10575.5	8854
1820	8976	9038	9246	16754.5	10578.5	8875.5
1840	8927.5	9102.5	9083.5	16765.5	10628.5	8848.5
1860	8972.5	9067	9254.5	16957.5	10664	8886
1880	8985	9044.5	9182.5	16993.5	10715	8895.5
1900	8988.5	9132	9171.5	17099.5	10724.5	8833
1920	9022.5	9097.5	9181.5	17171.5	10794.5	8887.5
1940.1	9029	9070	9198	17338	10745	8920
1960	8996	8997	9233	17353.5	10891.5	8936
1980	9031.5	9009.5	9171.5	17429	10881.5	8952
2000	9027.5	9056	9223	17464	11001	8968.5
2020	9058	9001.5	9149.5	17542.5	11008	8968
2040	9007.5	9011	9179	17642	11032	8955.5
2060	9024	9090	9103	17749.5	10954	8918
2080	9016	9047	9196.5	17757.5	11047	8950
2100	8983	9066	9169	17796.5	11114.5	8989
2120	9008.5	8992	9149	18164.5	11117.5	9056.5
2140	9066.5	9084.5	9170	17950.5	11145	9020.5
2160	9005	9019.5	9168	18091	11171.5	9049.5
2180	8999.5	9052.5	9151.5	18223.5	11242	9045.5
2200	8968.5	9125	9092	18401.5	11250	9043
2220	9039.5	9053	9131	18406	11296.5	9024.5
2240	8962.5	9089	9137.5	18441.5	11323.5	9117
2260	8992.5	9149	9072	18459.5	11340	9115
2280	9032.5	9073.5	9141	18584.5	11521.5	9176.5
2300	8972	9016.5	9116	18715	11490	9083.5
2320	8931.5	9057	9104	18662.5	11540.5	9086
2340	9086	9009	9126	18672	11569.5	9156
2360	8989.5	8997	9121.5	18809	11609	9185
2380.1	8971	9034	9138.5	18770.5	11638.5	9151
2400.1	8995	9050	9095.5	18984.5	11689	9224.5
2420.1	9021.5	8999	9149.5	19030	11691.5	9258.5
2440.1	8952	9077	9039.5	19072.5	11763.5	9185
2460.1	8964	8988	9054.5	19092.5	11871	9176.5
2480.1	8979	9045.5	9187	19303	11827	9225
2500.1	9047.5	9032	9090.5	19297.5	11862	9254
2520.1	8941.5	9024.5	9094	19334	11998.5	9182
2540.1	8999.5	9025	9052	19442	11974.5	9300
2560.1	8988.5	9028.5	9095	19491	12048.5	9261.5
2580.1	9021	9020	9103	19540.5	12162	9338
2600.1	9012	9085.5	9080.5	19539	12118.5	9257.5
2620.1	9010.5	9087	9047	19678.5	12097.5	9311
2640.1	8990	9115	9115.5	19625	12237	9388.5
2660.1	8994	9064	9062	19785	12263	9387
2680.1	8970	9031	9048	19878.5	12358.5	9326
2700.1	8876.5	9114.5	9083.5	19863.5	12283.5	9288
2720.1	8938	9020	9077	19949	12414	9351.5
2740.1	9037.5	9053.5	9094	20045	12447	9402.5
2760.1	9023	9057.5	9128	20060.5	12475.5	9402.5
2780.1	9006.5	9059	9054.5	20092	12468.5	9470
2800.1	9009.5	9033.5	9044.5	20333	12578.5	9404
2820.1	8994	9004.5	9117.5	20216	12585.5	9377.5
2840.1	8987	8980	9091.5	20245	12643	9478.5
2860.1	9055.5	9025	9011.5	20312	12729.5	9493.5
2880.1	9012.5	9030.5	9088	20467	12801	9586.5
2900.1	8936.5	9027.5	9074	20462	12771.5	9545.5
2920.1	8974.5	9048.5	9069	20593.5	12843.5	9667
2940.1	9024	9034	9055.5	20527.5	12862.5	9609
2960.1	8995	9113	9073.5	20505.5	12916	9567
2980.1	8984	9091.5	9068	20629	12995	9640
3000.1	8982	9035	9040	20765.5	13038	9640.5
3020.1	8979.5	9027	9085	20708.5	13120.5	9583.5
3040.1	9014.5	9010.5	9084	20813	13115.5	9542
3060.1	8982	9029.5	9103	20886.5	13165	9636.5
3080.1	8995	9075	9046	20993.5	13278.5	9689
3100.1	8994.5	9026	9028.5	20933.5	13401.5	9641
3120.1	8973	9051	9123.5	21011.5	13435.5	9640.5
3140.1	8988.5	9034.5	9037	21051.5	13434	9801
3160.1	8973	9049	8968	21140.5	13478	9818.5
3180.1	9003.5	9083.5	9076	21144	13518	9694.5
3200.1	8999.5	9043.5	9041	21182.5	13607	9681.5
3220.1	8980	8999.5	9037	21204.5	13576.5	9803
3240.1	8992	9019.5	9047.5	21268.5	13640.5	9804.5
3260.1	8954.5	9035	9037.5	21431.5	13772.5	9834
3280.1	9007.5	9027.5	9039	21429	13788	9852
3300.1	9003.5	9116.5	9010	21452	13733.5	9855.5
3320.1	8993.5	9052	9034	21468.5	13887.5	9983
3340.1	9033	9065.5	9042	21506	13949	9904
3360.1	8978	9058	9067.5	21535.5	13857	9798.5
3380.1	8969.5	9107.5	9056.5	21767.5	13857.5	9844.5
3400.1	8904.5	9059	9043	21593	14012.5	9849
3420.1	8951	9022.5	9059	21707	14218.5	9848.5
3440.1	9005	9052.5	9080.5	21767.5	14140.5	9916
3460.1	8994	9019	9059.5	21836.5	14112	9901
3480.1	8937	9022.5	9049	21757.5	14226.5	9927.5
3500.1	8997.5	9042	9048.5	21821	14365.5	9886.5
3520.1	9043	9045.5	9046	21884.5	14384	9954
3540.1	9005	9031	9057.5	21854	14373	9961
3560.1	8962	9063	9047.5	22080	14506.5	9982
3580.1	8992	9004	9048	21944	14510	10008
3600.1	9000	9035.5	9037.5	22026.5	14623.5	10068.5
3620.1	8989	9034	8981	22023.5	14568	10044.5
3640.1	8916	9050	9050	22139	14703.5	10069.5
3660.1	8998	9013.5	9070	22266.5	14668	10039.5
3680.1	8928	9024.5	9004	22185	14667	10080.5
3700.1	8970.5	9055.5	9087	22150	14778	10078
3720.1	9041.5	9053	9010	22267.5	14929.5	10124.5
3740.1	8942	8994	8961	22390.5	14843	10135.5
3760.1	9020	8973.5	9053	22291.5	14951	10115
3780.1	8964.5	9088.5	9033	22425.5	15066	10207
3800.1	8957.5	9081.5	9082.5	22492	15077.5	10214
3820.1	9018	9005	9041.5	22391	15083	10161
3840.1	8979	9100	8997	22581.5	15103.5	10195.5
3860.1	9037.5	8977.5	9098	22392.5	15208.5	10369.5
3880.1	8950.5	9056	8993	22510.5	15268.5	10297.5
3900.1	8992.5	9033.5	9042	22667.5	15337.5	10434
3920.1	8900.5	9010.5	9042	22649	15393	10403.5
3940.1	8947.5	9044	9053.5	22541	15440	10442.5
3960.1	8981	8999	9019	22667	15545	10490
3980.1	9000.5	9076.5	9098	22668	15504.5	10517
4000.1	8971.5	9040.5	9005	22686.5	15541	10607
4020.1	8950	9034	9035.5	22715.5	15584	10556
4040.1	8982.5	9010.5	9014.5	22852.5	15721	10615.5
4060.1	8920.5	8995	9014	22763	15663.5	10540.5
4080.1	9045.5	9028.5	9029.5	22826	15675	10623
4100.1	8957	9002.5	9062.5	22850	15767.5	10660.5
4120.1	8911.5	9004.5	8993.5	22824	15834	10621
4140.1	8975	9055.5	8996	22945.5	15913.5	10658
4160.1	8958.5	8963	9058.5	23059.5	15956	10799
4180.1	9016.5	9008.5	9026	22818.5	16050	10816.5
4200.1	8997.5	9098.5	9077.5	23013	16061	10832.5
4220.1	8873.5	8988	9003.5	23041	16157	10876
4240.1	8925	9062.5	9051.5	23104	16280	10869
4260.1	8949	9050	9008	23088	16246	10820
4280.1	8997	9035	9022.5	23020	16134.5	10915.5
4300.1	8983	9043.5	9065.5	23040.5	16377.5	10938
4320.1	8965	9037	9063	23224.5	16421	10907
4340.1	8963	9013.5	9019.5	23061	16358.5	10981
4360.1	8995	9006	9046	23161.5	16584.5	10855
4380.1	8983.5	9028.5	9113.5	22937	16628.5	10821
4400.1	9052	9063	9041.5	23277	16584.5	10910
4420.1	8997	9030	9079	23434.5	16686	10948.5
4440.1	8968	9077.5	9039.5	23342	16748.5	10964
4460.1	8980	9000.5	8993	23278	16777	11025
4480.1	8966	8977.5	9114	23436.5	16753	11059
4500.1	8898	8998	9053	23388	16885.5	11162
4520.1	8953.5	9039	8989.5	23292.5	16791.5	11301
4540.1	8972	9004	9032	23303	17048.5	11282
4560.1	8995	9006.5	9038	23319.5	17066	11285.5
4580.1	8973.5	9014	9001	23450	17053	11320
4600.1	8854.5	8992	9065.5	23284	17233	11327
4620.1	8946	9013.5	9003.5	23494	17118	11264.5
4640.1	8941.5	9002	9083.5	23360	17231.5	11262.5
4660.1	8950	9036.5	9008.5	23540	17450	11295.5
4680.1	8907	9019.5	9018	23456.5	17497.5	11325.5
4700.1	8932	8999	9040.5	23518	17422	11305.5
4720.1	9004.5	8979.5	9056	23577	17465.5	11136
4740.1	8974.5	9056	8967	23511.5	17564.5	11225
4760.1	8878	9029.5	8987.5	23632	17622.5	11334
4780.1	8957.5	9025	8989.5	23509	17667	11415
4800.1	8882.5	9018.5	9056	23771	17587.5	11441
4820.1	8978.5	9061	8998	23718.5	17814	11384.5
4840.1	8902	8939.5	9045	23747	17779	11542
4860.1	9007.5	9056	9073.5	23680.5	17783	11534
4880.1	8939	8955	9038	23876.5	17848.5	11429
4900.1	8875.5	9030.5	8995.5	23567	17917	11495
4920.1	8946	8985	9062	23785.5	17981.5	11580
4940.1	8932.5	9024	9108	23750	18103	11594
4960.1	8958	9021.5	9032	23813.5	17973.5	11526
4980.1	8940	8975	8991.5	23842	18064.5	11494.5
5000.1	8943	9047.5	9041.5	23705.5	18118.5	11746
5020.1	8962.5	9016	9009.5	23898.5	18247.5	11487
5040.1	8934	8970	8972	23872.5	18314.5	11456
5060.1	8918.5	9050	8952.5	23912.5	18243.5	11415.5
5080.1	8872.5	9019.5	9074.5	23788	18431	11462
5100.1	8898	8962	9115.5	23914	18573.5	11531
5120.1	8975	9042	9098.5	23785	18468.5	11691.5
5140.1	8929.5	9003	9090	23903.5	18574	11748.5
5160.1	8863	9009.5	9001.5	23957	18592.5	11799.5
5180.1	8924	9034.5	9000.5	24017.5	18672.5	11774
5200.1	8901.5	9061.5	8993.5	23952	18772	11777.5
5220.1	8962	9047.5	9013.5	24012	18918.5	11770
5240.1	8892.5	8984.5	8962.5	23958	18774	11800.5
5260.1	8969.5	9011	9100	24020.5	18946	11808.5
5280.1	8924	9065	9073	24060.5	19002.5	11857.5
5300.1	8915	8994.5	9091	24008.5	18939.5	11930
5320.1	8892	8898.5	9085	24130	18991.5	12159
5340.1	8908	9024.5	9050.5	24010	19102	12360
5360.1	8928	9041	9059.5	24048.5	19142.5	12430
5380.1	8911	9051	9042.5	24108.5	19074	12493.5
5400.1	8906	8946	9015	24089	19254	12415.5
5420.1	8910.5	9027	8951.5	23950	19231	12197
5440.1	8903	9047	9086	24125.5	19331	12242.5
5460.1	8972	9005	9016.5	24113.5	19452	12171.5
5480.1	8944.5	9064	8987.5	23987	19389.5	12111
5500.1	8885.5	8947.5	9000.5	24053.5	19507	12134.5
5520.1	8855.5	9034.5	9085	24122	19392	12073.5
5540.1	8927	8972.5	8987	24132	19561.5	12207.5
5560.1	8920	9044	9073.5	24192	19588.5	12270
5580.1	8856	9019	8983.5	24212	19503	12263
5600.1	8876	9037.5	8934.5	24081	19616	12373
5620.1	8953.5	9005.5	9050	24028	19632	12418
5640.1	8881.5	9055	9018.5	24132	19722.5	12470
5660.1	8916.5	9072	9045	24123.5	19668	12557.5
5680.1	8875.5	8995.5	8977.5	24200	19704.5	12647
5700.1	8910.5	9000.5	9001.5	24093.5	19804.5	12804
5720.1	8963.5	9034.5	8951	24249.5	19865.5	12964
5740.1	8951.5	8987.5	9012	24252	19890	13330.5
5760.1	8942.5	8970	9018.5	24239.5	19916.5	13525.5
5780.1	8937	8994	9035.5	24155.5	19942	13759.5
5800.1	8891.5	9048	8983.5	24195	20140.5	13787.5
5820.1	8900.5	8990	8998.5	24160	20157.5	13536.5
5840.1	8895	8999.5	9097.5	24125.5	20107.5	13411
5860.1	8925.5	9009.5	9010.5	24291	20103.5	13031.5
5880.1	8883	9017	8975	24272	20218.5	13096
5900.1	8921.5	8977	9004	24296	20311	12952.5
5920.1	8888	8986	8992.5	24211	20226	12936.5
5940.1	8942.5	9035.5	8997.5	24261.5	20328.5	13012.5
5960.1	8868.5	9007	9012	24253	20326.5	12999
5980.1	8887.5	9000.5	8955.5	24163.5	20501.5	12965
6000.1	8901.5	8975	8976	24177	20500	13065
6020.1	8912	8974	9013	24281	20555.5	13038
6040.1	8892	9022.5	8974	24229	20601	12954
6060.1	8939.5	8996	8978	24311.5	20692	12973.5
6080.1	8895	9021.5	9034	24338	20708.5	12966.5
6100.1	8894.5	9025.5	9000	24261	20820	12971
6120.1	8922	9062	8977	24267	20736	12985
6140.1	8846	9011.5	8992.5	24277	20754	13013
6160.1	8924	8964	8990	24419	20840	13093
6180.1	8946.5	9024.5	8971.5	24310	20850	13053.5
6200.1	8973.5	9029	9045	24300	20876	13025.5
6220.1	8887	9043	8932	24330	20935.5	13137.5
6240.1	8889.5	8967	8953.5	24364	20953.5	13212
6260.1	8808	8924	8952.5	24360.5	21043.5	13406.5
6280.1	8793.5	8995.5	8957	24313.5	21032.5	13511
6300.1	8859	9008	9026.5	24313.5	21117	13553.5
6320.1	8859.5	8964	8999.5	24360.5	21037	13689.5
6340.1	8834	8944	8951.5	24305	21156	13370
6360.1	8895.5	8975	9012	24314	21206	13262
6380.1	8827.5	8944.5	9030.5	24427	21167.5	13341.5
6400.1	8888.5	8986.5	9022.5	24196	21237	13426.5
6420.1	8867	9004.5	8961.5	24311.5	21229	13484
6440.1	8877	9023.5	8972	24145	21311.5	13425.5
6460.1	8865	8973	9005	24219	21218	13512.5
6480.1	8859.5	8999.5	9054	24313	21199	13597
6500.1	8831.5	8975	9026.5	24285	21308	13648.5
6520.1	8839	8971	8992.5	24256.5	21247	13692
6540.1	8814	9020	8903.5	24220.5	21435.5	13707.5
6560.1	8836	8921	8993	24342.5	21351	13814
6580.1	8853.5	8981.5	8970	24361	21339	13976.5
6600.1	8856	8932	9010.5	24291	21400.5	13898.5
6620.1	8856.5	8964	9004.5	24328.5	21489	13970
6640.1	8797	8919.5	8974.5	24222.5	21495.5	13974.5
6660.1	8862	9002	9004	24293.5	21374.5	14103.5
6680.1	8866	8985.5	8956	24342.5	21500.5	14165
6700.1	8880.5	9002.5	8945	24289	21517.5	14247.5
6720.1	8842	8925	8986.5	24295	21587	14325.5
6740.1	8847	8958	9003.5	24280	21509	14298.5
6760.1	8815	8939	8916.5	24216.5	21588	14375
6780.1	8894	8953	8982	24409	21602.5	14395.5
6800.1	8885	8912.5	8902.5	24294	21604	14516
6820.1	8858.5	8942.5	9010.5	24291	21720.5	14628
6840.1	8805.5	8938	8981.5	24346	21674.5	14649
6860.1	8801.5	8979	8938.5	24222.5	21743.5	14672.5
6880.1	8855	8961.5	8971.5	24270	21786	14768
6900.1	8824.5	8960.5	8951	24358	21779.5	14791.5
6920.1	8865	8961.5	8951	24422	21807.5	14892
6940.1	8848.5	8879.5	8982.5	24361	21791.5	14973.5
6960.1	8829.5	8935	8970.5	24307	21694.5	15002
6980.1	8750.5	8957.5	9006.5	24407	21888	15067
7000.1	8742	8893	8968	24272.5	21747	15043
7020.1	8837	8919.5	8971.5	24402	21956.5	15135
7040.1	8821	8915	8965.5	24197.5	21850	15216.5
7060.1	8819	8922	8929	24245	21912.5	15275
7080.1	8814	8887	8988	24351.5	22026.5	15334
7100.1	8789	8958.5	8969	24466	21914.5	15392
7120.1	8821	8948.5	8899.5	24349	21969	15559
7140.1	8832	8942	8950.5	24274.5	21967.5	15445.5
7160.1	8821.5	8907	8977	24452	21980	15473.5
7180.1	8820.5	8921.5	8960.5	24362	21939.5	15571
7200.1	8843.5	8915	8942.5	24287.5	21968	15508

## Sheet: Fig. 3a
Representative data set of the Raw data.
Time (s)	Actin	Actin+mDia2FFC	Mox-actin+mDia2FFC	Mox-actin
0	11499	14362	11472.3	10691
20	11472	16256.5	11675	10633.7
40	11410.3	18267.5	11985.3	10531.3
60	11452.7	20160	12409	10744.3
80	11430.7	21795	12909.3	10789
100	11393	23244.5	13331.3	10689
120	11390.3	24843.5	13888	10728.3
140	11492.7	25995.5	14346	10690.3		Ω
160	11520.7	27026.5	14946.7	10703.7
180	11514.7	28049.5	15508.7	10695.7
200	11704.3	28768	15892.3	10659.3
220	11718.7	29338	16374.3	10679
240	11751	30270.5	16749.3	10590.3
260	11836.3	30664.5	17036.3	10579.7
280	11959.3	30982.5	17262.7	10588.7
300	12019.7	31407.5	17560	10595.7
320	12190	31787.5	17754.7	10563.3
340	12299.7	32126.5	17847	10651
360	12377.7	32057	18018.7	10629
380	12545.3	32424.5	18047.3	10593
400.1	12620	32639	18117.7	10624.7
420	12786.3	32702.5	18167.7	10560.3
440	12895.7	32908.5	18096.7	10581.7
460	13024	32798.5	18142.3	10594.3
480	13181.3	32910	18104.3	10583.7
500	13333.7	33090.5	18011	10572.3
520	13531.3	33181	17992.7	10543.7
540	13688.3	33058.5	17815.7	10613
560	13856.3	33116.5	17785.7	10586.3
580	13984	33203.5	17694.7	10603
600	14119	33208	17585	10579
620	14356.3	33390.5	17481	10636
640	14483.7	33316.5	17331.7	10613.7
660	14633.3	33118	17288.7	10628.7
680	14816.7	33025.5	17153.7	10662
700	15030.3	33115	16987.7	10663
720	15157.3	33051	16828	10599.7
740	15389	33215	16780.7	10741.3
760	15526.7	33359.5	16612	10715
780	15766.3	33210	16524	10768.7
800	15896	33001.5	16432.3	10812
820	16086	33050.5	16487.7	10845.7
840	16244	33189.5	16423	10843
860	16376	33095.5	16273.7	10842.7
880	16564.3	33111	16234	10891.7
900	16830	33096.5	16166.7	10931
920	16988	32945	16175.7	11029.3
940	17235.3	32876.5	16084.3	11053.7
960	17392	32826.5	15974.7	11109
980	17562.7	33028.5	15908.7	11163.7
1000	17772.7	32661	15860.7	11209.3
1020	17951.7	32792.5	15833.7	11295
1040	18157.3	32809.5	15927	11334.3
1060	18353.7	32764	15739.3	11407.7
1080	18523	32664.5	15804	11546
1100	18712.7	32806	15749.7	11610.3
1120	18953	32628	15691	11707
1140	19120.3	32808.5	15648	11878
1160	19317.7	32719	15729.3	11941.3
1180	19444.3	32773	15659	12164.3
1200	19674.3	32500.5	15613	12259.7
1220	19845.7	32646	15610.3	12461
1240	20021	32565	15577.7	12536.3
1260	20206.3	32553	15533.7	12768.7
1280	20446	32398	15570.7	12992.3
1300	20506.3	32316	15503.3	13158.3
1320	20750	32438	15488.3	13390.3
1340	20977.3	32229.5	15490.7	13687
1360	21163.3	32501.5	15369.7	13862
1380	21274.7	32333	15416	14207
1400	21511.7	32305.5	15459	14495.3
1420	21621.7	32422	15325	14781.3
1440	21786.3	32145	15405.3	15136.7
1460	22022.3	32096	15404	15409.7
1480	22218.7	32588	15361	15780
1500	22330.7	32259	15230.7	16165
1520	22540.3	32114	15270	16416.3
1540	22622.7	32305	15280.3	16853.3
1560	22739.3	32237.5	15251.3	17208
1580	22962.3	32180.5	15221	17429.3
1600	23063.7	32225	15284	17874
1620	23401.7	32219.5	15197	18174.3
1640	23396.7	32085	15182.7	18400.3
1660	23541.7	32200.5	15145.7	18761
1680	23711.3	32067.5	15099.7	18948.3
1700	23822.7	32026.5	15132.7	19322.7
1720	24065.3	31960.5	15014.7	19485
1740	24081	32154	15122	19784.3
1760	24289.3	31971.5	15105	19819
1780	24504.7	32079	15002.7	20133
1800	24565.3	31961	15077.3	20266.7
1820	24756.7	31973	14971.7	20285
1840	24893.7	32058.5	14997.7	20395.7
1860	25040.7	31837.5	14999.3	20399
1880.1	25117.7	31809	15015.3	20462
1900	25277.3	31688.5	15017.7	20427.7
1920	25430.7	31826.5	14940	20347
1940	25532	31745	14972.7	20198
1960.1	25706.7	31690	14922.7	20159
1980	25855.7	31793	14947.3	20068.7
2000	25996.3	31727	14860.3	19970
2020	26130	31743.5	14940.3	19686.7
2040	26118	31689	14852.3	19608.3
2060	26361	31640	14846.7	19477.7
2080.1	26419.7	31767	14752.3	19273.7
2100	26517.7	31598	14906.7	19100
2120	26616	31660	14779	18863.7
2140	26832.7	31707	14784.3	18676.7
2160	26969.7	31563	14797	18645.7
2180	27058.7	31527	14858.3	18504
2200	27184.7	31554.5	14844.7	18221.7
2220	27253.7	31551	14736	18104.7
2240	27407.7	31511.5	14673.7	17962.3
2260	27407.3	31426	14754	17800.7
2280.1	27476.7	31323.5	14700	17719.3
2300.1	27631	31557.5	14773.7	17551
2320.1	27789	31505.5	14646	17467
2340.1	27871	31478.5	14684	17391
2360.1	27957.7	31335.5	14752.3	17406.7
2380.1	27982.7	31532.5	14689.7	17359
2400.1	28109.7	31412	14622	17280.3
2420.1	28273	31374	14577.3	17230.3
2440.1	28316.3	31324.5	14619	17152.3
2460.1	28469	31406	14668.7	17132.3
2480.1	28688.7	31316.5	14669.7	17130.7
2500.1	28608.7	31371.5	14599	17095
2520.1	28683	31378	14554.7	17037
2540.1	28857	31158.5	14519.7	17132.7
2560	28829.3	31275.5	14543.3	17102.7
2580.1	28973.7	31181.5	14600.3	17082.7
2600	29077.3	31107.5	14528.7	17083
2620.1	29119.3	31217	14530	17062
2640	29249.3	31055.5	14525.3	17087.3
2660	29324	31184	14517.3	17110.3
2680.1	29409.7	31059	14509.7	17125.7
2700.1	29377.3	31176	14468	17124.7
2720.1	29408.7	31110	14490.7	17141.7
2740.1	29557	30979.5	14488	17092.7
2760.1	29684	31056	14435.3	17074.7
2780.1	29681.3	30974	14409.7	17162.3
2800.1	29812	31057.5	14485.3	17211
2820.1	29809.3	31047.5	14407.3	17212
2840.1	29960.7	31014	14435.3	17250
2860.1	29887	30934	14441.3	17226.7
2880.1	30147.7	30990	14472.3	17156.3
2900.1	30178.3	30910.5	14442.7	17135.3
2920.1	30031	30795	14465.3	17144.3
2940.1	30256.7	30755	14421.3	17171
2960.1	30305.3	30815.5	14378	17124.3
2980.1	30272	30652.5	14406.3	17106.7
3000.1	30438.3	30874.5	14373.7	17084.3
3020.1	30515.3	30749	14451.7	17091.3
3040.1	30554	30640	14370.3	17125.7
3060.1	30554.3	30824.5	14375	17153.3
3080.1	30587.3	30613	14439.7	17052.7
3100.1	30653	30877.5	14307.3	17043.7
3120.1	30698	30847	14416	17103
3140.1	30841.7	30665.5	14355.3	17030.3
3160.1	30887	30779	14310.3	17022.7
3180.1	30773.3	30656.5	14341	17031.3
3200.1	30933.7	30635	14304.7	17089
3220.1	30834	30619	14349.3	17055.3
3240.1	31022.7	30471.5	14221.7	17051
3260.1	30965	30570.5	14231	17112
3280.1	31140	30516.5	14220	16983.3
3300.1	31125	30534	14293.3	16954.3
3320.1	31207.3	30630	14290	16996.3
3340.1	31237.7	30570.5	14261.7	17023.7
3360.1	31310.7	30638	14212	16985.7
3380.1	31334	30502	14214.7	16961
3400.1	31362	30561.5	14201	17063
3420.1	31496.3	30396	14269	16955
3440.1	31349.3	30439.5	14166.7	17011.3
3460.1	31498.7	30441.5	14173.3	16924.7
3480.1	31612	30360	14227.7	16994.7
3500.1	31593	30466	14126.3	16899.7
3520.1	31684	30399.5	14199.7	16967.3
3540.1	31646.7	30523.5	14119.3	16987
3560.1	31756.7	30356.5	14196	16940.3
3580.1	31670.7	30522.5	14201.3	17012.7
3600.1	31832	30329	14163.3	16945.7
3620.1	31761.3	30467	14097	16947
3640.1	31830	30472.5	14138	16944.7
3660.1	31931.3	30317	14138.7	16841
3680.1	31960.3	30372	14163.3	16962.7
3700.1	31933	30474.5	14120.7	16923.7
3720.1	31978	30369	14084.7	16947.3
3740.1	32052.3	30175	14118.3	16912
3760.1	32050.3	30319.5	14096.7	16924.7
3780.1	32078.7	30245	14117	16839.3
3800.1	32179.3	30419.5	14057	16989
3820.1	32128.7	30256.5	14023.3	17020
3840.1	32151	30185	14095	16945.7
3860.1	32146.3	30248.5	14041.7	16926
3880.1	32231.3	30244.5	14100.3	16898
3900.1	32247.3	30321	14145.7	16884.7
3920.1	32209	30108	14059	16852.3
3940.1	32263.3	30238.5	14066	16931
3960.1	32415.7	30341	13972	16947.3
3980.1	32259.7	30201.5	13997	16900.7
4000.1	32338.3	30082.5	14060.7	16926
4020.1	32294.3	29962	14065.3	16903.7
4040.1	32365	30067	14044	16857
4060.1	32428	30140	13976.7	16887.7
4080.1	32467.3	29987.5	13952.3	16905.7
4100.1	32488	30162.5	14057.3	16886.7
4120.1	32427	30118	13939	16949.3
4140.1	32566.7	30044.5	13991	16841
4160.1	32518.3	30139	14017.3	16861.3
4180.1	32609.3	29951	13962.7	16915
4200.1	32533.3	30042.5	13924.7	16848
4220.1	32546	30239.5	13947	16854
4240.1	32740.3	29912.5	13963.3	16841
4260.1	32636.7	30086.5	13911	16980.3
4280.1	32714	30053.5	14002.3	16780
4300.1	32519	29886	13993.3	16899.3
4320.1	32810	30012	13960.3	16850.3
4340.1	32814.3	29786.5	13900	16834.7
4360.1	32711.7	30116.5	14001.3	16906.7
4380.1	32756	29981.5	13907.3	16935.3
4400.1	32749.7	29992	13873.7	16854.3
4420.1	32769	29902.5	13884.3	16810.3
4440.1	32771.3	29978.5	13926	16870.7
4460.1	32756	30001.5	13905	16905
4480.1	32772.3	29896.5	13930.3	16921
4500.1	32894.7	29780	13949.3	16808
4520.1	32789.3	30106	13819.7	16831
4540.1	32754.7	29967	13898	16762
4560.1	32832	29862.5	13827.3	16815.3
4580.1	32982.7	29917	13897	16830.7
4600.1	33029.7	29964	13830.3	16811
4620.1	33103.7	29967.5	13882.3	16909.3
4640.1	33008.3	29799.5	13889.3	16881
4660.1	32918	29944	13840.7	16774
4680.1	32949.7	29959.5	13906	16838.3
4700.1	33028.7	29954	13856	16872.3
4720.1	33066	29882.5	13862.7	16836
4740.1	32991.7	29912.5	13882	16819.7
4760.1	32965.7	29813	13790.3	16884.7
4780.1	33144	29994.5	13857	16817.3
4800.1	33033	29926.5	13856.3	16875.7
4820.1	33127.7	29810.5	13894.3	16768.3
4840.1	33049.7	29814.5	13893.3	16913
4860.1	33258.7	29853	13790.7	16804.3
4880.1	33328	30144	13846.3	16928.3
4900.1	33122	29908	13801.7	16833.3
4920.1	33180.7	29751	13814	16811
4940.1	33186.7	29887.5	13802	16810.7
4960.1	33191	29967	13786	16792.7
4980.1	33104.3	29810	13925	16825.7
5000.1	33076.3	29830.5	13816	16795.3
5020.1	33159	29641	13847.7	16840.3
5040.1	33327.3	29910.5	13860.7	16844
5060.1	33178	29770	13771	16847
5080.1	33158	29630	13790.7	16815.7
5100.1	33219	29701	13767.3	16776
5120.1	33228.7	29857	13708.7	16766.3
5140.1	33229	29634	13840.3	16829.3
5160.1	33170.3	29749	13772	16738.7
5180.1	33238.3	29620.5	13777	16691.7
5200.1	33167.3	29704.5	13799.3	16836.7
5220.3	33174.3	29729	13808	16827.7
5240.1	33368	29803.5	13687.7	16714.7
5260.1	33181.3	29768.5	13814	16893.3
5280.1	33292	29615.5	13759.3	16795
5300.1	33225.3	29961.5	13794.7	16837
5320.1	33241	29666	13819.3	16794.3
5340.1	33526.7	29730	13784.3	16809.7
5360.1	33288	29591	13809.7	16778.7
5380.1	33467.3	29710.5	13718.3	16841
5400.1	33305.7	29684	13746	16798.3
5420.1	33378	29952.5	13765.7	16765.7
5440.1	33359.7	29732.5	13694.7	16817
5460.1	33460.7	29760	13745	16720
5480.1	33449	29596.5	13771.3	16799
5500.1	33327.7	29743	13700	16787.7
5520.1	33329.3	29772	13705.3	16822
5540.1	33402.3	29678.5	13780.7	16798.3
5560.1	33429.3	29698	13756	16867.3
5580.1	33366.3	29792	13784.3	16781
5600.1	33416.3	29797.5	13745.7	16837.7
5620.1	33471.7	29637.5	13728.7	16780.3
5640.1	33469.7	29586	13732.7	16688.7
5660.1	33430.7	29628	13831.7	16783.7
5680.1	33464.3	29842	13721.7	16828.3
5700.1	33370	29615	13697	16844.3
5720.1	33482	29606	13781.7	16770
5740.1	33423.7	29598	13804.7	16773.7
5760.1	33452	29690.5	13710	16751
5780.1	33434.7	29372.5	13733	16761.3
5800.1	33458.7	29570.5	13756	16698
5820.1	33566.7	29507	13610	16784.3
5840.1	33456.7	29673.5	13677	16768.7
5860.1	33390.7	29781	13684.7	16771.7
5880.1	33506.7	29725	13748.3	16762.3
5900.1	33395.3	29509	13706.7	16677
5920.1	33550.3	29659	13657.7	16773.3
5940.1	33432.7	29755	13663.3	16774
5960.1	33540.7	29459.5	13694.7	16746.7
5980.1	33348	29640.5	13693.3	16716.7
6000.1	33508.3	29790.5	13694	16697.3
6020.1	33429	29631	13666.7	16728.7
6040.1	33601	29604.5	13632	16728.3
6060.1	33538.3	29673.5	13692.3	16700.7
6080.1	33496.7	29548.5	13688.7	16705
6100.1	33486	29585	13650.3	16833.7
6120.1	33357.7	29688.5	13670.7	16725.3
6140.1	33453.3	29830.5	13631.7	16783.7
6160.1	33415	29701	13601.3	16698
6180.1	33627	29623.5	13563.3	16700
6200.1	33457.7	29639.5	13606.7	16821.7
6220.1	33522.3	29537	13601	16664.7
6240.1	33579.7	29597.5	13670.7	16746.7
6260.1	33458.3	29562	13613	16779.7
6280.1	33506.3	29694	13638.3	16778
6300.1	33632.3	29525.5	13651.3	16710.3
6320.1	33443.3	29611.5	13624.7	16800
6340.1	33535.3	29492.5	13666	16729.3
6360.1	33503.3	29637	13610.3	16731.7
6380.1	33548.7	29658.5	13661.3	16775.3
6400.1	33459.3	29530.5	13610.3	16772
6420.1	33500.7	29707.5	13626.3	16718.7
6440.1	33492.3	29647	13605.7	16767
6460.1	33575.3	29689	13589	16819.7
6480.1	33403.7	29660.5	13606.3	16742.3
6500.1	33419.3	29611.5	13616.3	16782.3
6520.1	33357.7	29517	13605	16771
6540.1	33454	29715	13643.7	16772.7
6560.1	33460.3	29631	13633	16807.7
6580.1	33450.7	29564	13581.3	16684.3
6600.1	33421.7	29552	13593	16765.3
6620.1	33443.3	29576.5	13540.3	16657.7
6640.1	33453.7	29539.5	13582.7	16672.7
6660.1	33448	29645.5	13603.7	16771
6680.1	33476.3	29462	13568.7	16702.3
6700.1	33384.3	29631	13530.3	16769
6720.1	33346.7	29603.5	13556.3	16804.7
6740.1	33451.7	29432.5	13489.7	16667
6760.1	33406	29603.5	13587.3	16770.3
6780.1	33454.7	29569	13514.3	16693
6800.1	33394.7	29627	13547.7	16716.3
6820.1	33492	29629	13572.7	16691
6840.1	33489.3	29490.5	13571.7	16739
6860.1	33549	29587	13577.7	16655.7
6880.1	33367	29436	13572	16705
6900.1	33340	29403.5	13553	16776.7
6920.1	33322	29621.5	13567	16742.3
6940.1	33349.3	29630	13534	16707.3
6960.1	33343	29627.5	13527.7	16614.3
6980.1	33375	29512	13513.3	16734.3
7000.1	33405.3	29491.5	13495.7	16640.3
7020.1	33265	29520	13518.7	16681.3
7040.1	33361.7	29488.5	13515.3	16785.7
7060.1	33291.7	29615.5	13505	16668.7
7080.1	33271.7	29495.5	13521.7	16653.3
7100.1	33303.3	29702	13555.3	16742.3
7120.1	33287.3	29485.5	13480	16722
7140.1	33323.3	29562.5	13517	16761.3
7160.1	33337	29691.5	13483.3	16696.3
7180.1	33372	29450.5	13514.3	16707.7
7200.1	33462	29418	13491.3	16680

## Sheet: Fig. 3c
Representative data set of the Raw data.
Time (s)	Actin-INF2	Actin	Mox-Actin	Mox-Actin-INF2
0	10870	10290.3	10016.7	10726.7
20	10970	10281.7	10165.7	10681
40	11366.7	10263	10192.7	10713
60	11820	10272.3	10229	10672
80	12404	10315	10225.7	10707.7
100	12996.7	10399.7	10185	10680
120	13664	10440	10250.7	10702.7
140	14349	10504.7	10278.3	10638.7
160	15027	10541.7	10251	10682.3
180	15691	10684.7	10233.3	10724.7
200	16361	10735.3	10275.7	10684
220	17066	10897.3	10287.7	10752.3
240	17719	10970.7	10330.3	10755.7
260	18280	11167.3	10326	10898.7
280	18840	11217.7	10358.7	10875.3
300	19432.3	11368.7	10388.7	10949.7
320	19965.3	11535.7	10350	11057.7
340	20593.7	11626.3	10468.7	11137.3
360	21024.7	11822.3	10399	11233.7
380	21590.3	11993	10444.3	11317.7
400	22087	12117.7	10564.3	11446
420	22439.7	12294.7	10541	11540
440	22858.7	12465.3	10612.7	11787
460	23293.7	12683.3	10648.7	11935.7
480	23672	12922.3	10721.7	12149.7
500	23998.3	13115.3	10726.3	12271
520	24313	13341.3	10841.3	12508.3
540	24658.7	13548.7	10888	12807.3
560	24861	13737.3	11008.3	13015.7
580	25234	13994.3	11060.7	13398.7
600	25493.3	14208.7	11156.3	13614
620	25889	14421	11296.7	13897
640	26044.3	14660.3	11402	14333
660	26260.7	14895	11520.7	14583
680	26434	15104.3	11645.3	15009.7
700	26566.3	15403	11858	15376
720	26809	15515	11968.7	15763
740	27068.7	15774	12164.7	16163.3
760	27282.3	16053	12335.3	16482.7
780	27455.3	16257.3	12512	16939.7
800	27550.7	16432.7	12717.3	17202.7
820	27691.3	16738	12935.3	17605
840	27954.7	16955.3	13163.3	17889.7
860	28048.3	17125	13361.7	18312
880	28296.3	17355.7	13585.3	18539
900	28357	17602	13908.3	18756.3
920	28493	17834	14128.3	19054
940	28636	17964.7	14285	19318
960	28701.7	18306	14603	19466.7
980	28658.7	18332.7	14917	19672
1000	28871	18612	15115.7	19776.7
1020	28940.7	18781	15397	19741.7
1040	29168	19007.7	15634.7	19818.7
1060	29172.7	19150.7	15799.7	19784.3
1080	29231	19373.7	16192	19681.7
1100	29420	19688.3	16382.3	19647.3
1120	29360	19814.3	16648.7	19665.7
1140	29473	20077.7	16930.3	19398
1160	29447.7	20209	17178.3	19384.3
1180	29568.7	20470.3	17424.3	19242.7
1200	29613.7	20685.3	17607.3	19145.7
1220	29782	20829	17955	19001.7
1240	29778	21075.3	18137	18944.7
1260	29783.7	21206.3	18368	18771
1280	29767.3	21477	18592.3	18758.3
1300	29680.3	21575.3	18774	18654
1320	29866.3	21833	19020	18541.7
1340	29810.7	21961.3	19060	18406.3
1360	29848.3	22103.3	19295.3	18404.7
1380	29805.3	22355	19387	18326
1400	29995	22458.7	19457	18331.7
1420	29905	22736	19584	18301.3
1440	30086.7	22864.7	19672.3	18208
1460	29941.3	22982	19635.7	18142
1480	30083.7	23233	19662.3	18119
1500.1	30059.7	23361.7	19667	18236.3
1520.1	30000	23609	19601.7	18141
1540	30025.3	23682.3	19554.3	18092.7
1560	30040.7	23742.3	19490.7	18094.7
1580	30025.7	23930.7	19375.7	18118.3
1600	30229.3	24018	19315	18054
1620	30096.7	24172.3	19380	18072
1640	30106.7	24342.7	19114.7	18060
1660	30171	24568.7	19093.3	18076
1680	30215	24621	18978.7	18074.3
1700	30170	24878	18954.3	18020
1720	30122.7	24856.3	18768.7	18093.3
1740	30088	24990	18666.3	18078
1760	30205.3	25042	18533.7	18188
1780	30112.7	25140	18608	18048.7
1800	30152.7	25355.7	18534.3	17988.3
1820	30181.3	25547.7	18409	18036.3
1840	30217.3	25517	18371	18013
1860	30154.3	25668.7	18376.7	18050.7
1880	30179.3	25734	18343.3	17979
1900	30223	25886.7	18189	18040.7
1920	30263	25979	18189	17989.7
1940.1	30194.7	26173.7	18234	17997.3
1960.1	30240	26222	18276.3	18021
1980.1	30149.7	26301.7	18203	18110.7
2000.1	30232.7	26403.3	18191.3	18069.3
2020.1	30321.3	26420.3	18184.3	18077.3
2040.1	30258	26573	18142.7	18141.3
2060.1	30071.3	26720.7	18221	18068
2080.1	30345.3	26731.3	18198.7	18042.7
2100.1	30220	26832.7	18182.3	18103
2120.1	30264.7	26851.7	18132	18071
2140.1	30213.7	27007.3	18099.3	18037.7
2160.1	30235.7	27088.3	18111	18019.3
2180.1	30255	27243.3	18069	18009
2200.1	30247.3	27223	17984.3	18011.7
2220	30237.7	27446	18000	18046.7
2240.1	30217.7	27441.3	18015	18041
2260.1	30332.3	27497	18068	18007
2280.1	30201	27517	17889	18065
2300	30223.7	27508	17919.3	18019.7
2320.1	30171.3	27641.3	17915.7	17959
2340.1	30233	27665	17950.3	18018
2360	30247.3	27826.3	17842.3	17866.7
2380	30217.3	27734.3	17691	17926
2400.1	30172.7	27970.7	17624.7	17924.7
2420.1	30167	28000	17596.3	18031.3
2440.1	30233	28082	17586	17834
2460.1	30329.3	28012.3	17479	17891.3
2480.1	30212	28139.7	17479.7	17847
2500.1	30326.3	28128	17483	17789.7
2520.1	30161.7	28328.3	17363.3	17812.7
2540.1	30393.3	28194.7	17333	17743.7
2560.1	30203	28355	17336	17701.7
2580.1	30378	28371	17249.3	17681.3
2600.1	30216.3	28500.7	17232.7	17711.3
2620.1	30316.7	28654.7	17204.7	17695.3
2640.1	30403.3	28517.7	17187	17576.3
2660.1	30294.3	28657.3	17197.7	17572
2680.1	30264.3	28679.7	17236.3	17651.3
2700.1	30228.7	28617.7	17134	17572.3
2720.1	30411	28742.3	17113.7	17521.7
2740.1	30286	28762.7	17114.3	17493.3
2760.1	30234	28891.3	17112.7	17506.7
2780.1	30406	28852	17065.3	17452
2800.1	30337	28960.7	16996.3	17450
2820.1	30319.3	28983.7	17017.7	17464.3
2840.1	30421.3	28989.7	16958.3	17325
2860.1	30368.7	29015.3	17034.3	17378.3
2880.1	30352.7	29050	17027.7	17314.3
2900.1	30283.7	29156	16954.3	17255
2920.1	30283.3	29133.7	16974.7	17166
2940.1	30322.7	29174	16925.7	17169
2960.1	30356.7	29156.3	16981.7	17184.7
2980.1	30309.3	29206	16921.7	17122
3000.1	30265.7	29321.3	17015.3	17138.7
3020.1	30353	29249.7	16905.7	17093.7
3040.1	30266.7	29256.3	16847	17003.7
3060.1	30395.7	29182	16819	17130.3
3080.1	30166	29347.7	16861.3	16941
3100.1	30186.7	29300.3	16786.7	16995.7
3120.1	30235.3	29365.7	16836.7	16977.7
3140.1	30130	29224	16838.3	17032
3160.1	30317	29479	16851	16993
3180.1	30150.7	29509	16766.3	16907
3200.1	30152.3	29574.3	16781.3	16927.3
3220.1	30126	29630	16763	16849.3
3240.1	30332	29504.7	16850.3	16847.7
3260.1	30171.3	29650	16708.7	16866.3
3280.1	30169.7	29625.7	16776.7	16782.7
3300.1	30131.7	29710.7	16784	16869
3320.1	30266	29680	16765	16794.3
3340.1	30213	29693.7	16762.3	16767.7
3360.1	30236	29738.3	16688	16775
3380.1	30162	29810.7	16717	16786.3
3400.1	30284.7	29683.3	16694.7	16751.3
3420.1	30106.3	29599.7	16665.3	16728
3440.1	30197	29923.7	16724.7	16787.7
3460.1	30064	29841	16669.3	16714.3
3480.1	30039.3	29758.7	16699.7	16732
3500.1	30117.3	29849.7	16680	16702.7
3520.1	30081.3	29965.3	16643.3	16676.7
3540.1	29985.3	29980	16734	16677.3
3560.1	30011.7	29931.7	16659	16637.7
3580.1	29934	29879.7	16643	16690.3
3600.1	29912.3	29879	16586.7	16701.3
3620.1	29698	29858.3	16574.3	16650.3
3640.1	29863.3	29994.3	16651	16651.3
3660.1	29983.7	29890	16684	16575.7
3680.1	29856.7	29967.3	16621.7	16607
3700.1	29946.3	30100	16697.7	16654.7
3720.1	29638.7	29961.3	16710.3	16566
3740.1	29749	29880.3	16563	16610.3
3760.1	29646.3	30112.7	16638.7	16585.3
3780.1	29627	30184	16537	16577.7
3800.1	29722	30090.3	16620.7	16552.7
3820.1	29693.3	30089	16596.7	16532.3
3840.1	29527	30228.7	16601.3	16643.7
3860.1	29528.7	30102	16644.7	16575.3
3880.1	29461.3	30234.7	16642.7	16548.7
3900.1	29498.3	30083.3	16574	16540.3
3920.1	29571	30275.7	16511.3	16599.3
3940.1	29380.3	30136	16614	16555
3960.1	29488	30197	16562.7	16636.7
3980.1	29323.7	30237	16575	16583
4000.1	29280.7	30303.7	16589.3	16494.7
4020.1	29384.7	30074.7	16623.3	16532
4040.1	29395.7	30279.7	16472.3	16526
4060.1	29170	30223.3	16597.7	16592.3
4080.1	29140	30243.7	16519.3	16513.7
4100.1	29027.7	30268.3	16563.7	16532.3
4120.1	29125	30333.7	16623.7	16472.3
4140.1	29055.3	30200	16503.7	16493.7
4160.1	28971.7	30318.3	16576.7	16493
4180.1	28984.7	30247.7	16510.7	16515
4200.1	29091.7	30229	16585.7	16465
4220.1	28933.7	30344	16519.7	16505
4240.1	28893.7	30211.3	16518	16475.3
4260.1	28851.3	30275.7	16470.7	16437.7
4280.1	28748.3	30216.3	16530.7	16449
4300.1	28739	30186	16500.7	16438.3
4320.1	28724	30307	16537	16404
4340.1	28645.3	30334.3	16540.7	16442.3
4360.1	28618	30288	16519.3	16471.7
4380.1	28499.3	30395.7	16540	16430.3
4400.1	28567.7	30314.3	16563	16490
4420.1	28490.3	30225	16513.7	16461.3
4440.1	28491	30339	16495	16470.3
4460.1	28397.3	30359.3	16442	16375.3
4480.1	28522.3	30322.3	16536.3	16432.3
4500.1	28343.3	30347.3	16517	16386
4520.1	28418.3	30363	16519.7	16450.3
4540.1	28368	30284.3	16475.7	16354
4560.1	28287.3	30446.3	16478.7	16401.7
4580.1	28179.7	30240	16490.3	16396.7
4600.1	28261.7	30374	16397.3	16382
4620.1	28163.3	30312	16432.3	16444.3
4640.1	28168	30388.7	16442	16335
4660.1	28077.3	30396.3	16476.3	16337.3
4680.1	28240.7	30454.7	16453.7	16327
4700.1	28052.3	30369.7	16428.3	16296.7
4720.1	28180	30315	16429	16346.7
4740.1	28106.7	30354.3	16513.7	16341.3
4760.1	28026	30446.3	16459.7	16331.7
4780.1	28120	30251.7	16504.3	16356.3
4800.1	27999.7	30404.3	16412	16349.3
4820.1	28024.7	30300.3	16450.7	16312.7
4840.1	28100	30389.7	16491.7	16260.3
4860.1	28115	30211.3	16445.3	16344
4880.1	28126	30261.7	16481.7	16333.3
4900.1	28034.7	30488.7	16467.3	16301.3
4920.1	28049.3	30293.3	16384.3	16347.7
4940.1	28083.7	30341.7	16477	16224
4960.1	28169.3	30283	16432.7	16300.3
4980.1	27961.3	30311	16459.3	16308.7
5000.1	27976.7	30341.3	16446	16245
5020.1	28077	30205.7	16428.7	16242
5040.1	28046.7	30265.7	16400.7	16275.3
5060.1	28071.3	30320	16438.3	16253
5080.1	28053.7	30356	16423.3	16277.7
5100.1	27999	30198	16396.7	16318
5120.1	28071	30278.7	16394	16220.3
5140.1	28021.3	30256.7	16411	16171
5160.1	28045.7	30271.3	16433	16236.7
5180.1	28121.7	30269.7	16397.7	16219.7
5200.1	27946	30290.7	16370.3	16249.3
5220.1	28035.3	30312.3	16471.3	16218
5240.1	28041.3	30205.7	16550	16231
5260.1	28014.3	30166.7	16394.7	16247.3
5280.1	27908	30245	16397	16286.3
5300.1	27946.7	30130.3	16390.3	16298.7
5320.1	27892	30228.3	16415.7	16219.3
5340.1	27991.3	30135.7	16407.3	16136
5360.1	27979.3	30094.3	16366.3	16219.3
5380.1	27988.7	30225	16382.7	16188
5400.1	27907.3	30249	16351	16208.3
5420.1	27935.7	30211.3	16350.3	16202
5440.1	27845	30223.3	16428.7	16233
5460.1	27834	30220.3	16379	16204.3
5480.1	27850.3	30099.7	16397	16204.7
5500.1	27912	30051.7	16374.7	16228
5520.1	27934.3	30191.3	16436	16197.3
5540.1	27780.3	30093	16369.7	16190.7
5560.1	27916	30080.3	16463.3	16185
5580.1	27824	30039.7	16398.7	16125.7
5600.1	27991	30110.7	16348	16229.7
5620.1	27785.3	29990	16410.3	16251.7
5640.1	27746.7	30027.3	16339.7	16154.7
5660.1	27730	30083.3	16413.3	16219.3
5680.1	27580.7	29973.7	16347	16114
5700.1	27647.3	29966	16382	16151
5720.1	27625.3	29934.7	16392.7	16182
5740.1	27754.3	29963	16351.3	16135.7
5760.1	27638.7	29867	16300.7	16155.7
5780.1	27733.7	29967.3	16380.3	16153.3
5800.1	27647	29783	16368.3	16198.7
5820.1	27624	30016.7	16427.7	16221
5840.1	27501.3	29925	16355.3	16164.7
5860.1	27554.3	29880.7	16358.3	16180
5880.1	27587.7	29904	16345.3	16113.7
5900.1	27662	29791.3	16319.7	16190.7
5920.1	27606.3	29950.3	16296.7	16145.7
5940.1	27534	29757.7	16343	16160.3
5960.1	27562.3	29861.3	16401.7	16176.7
5980.1	27564.3	29740.3	16376.3	16126.3
6000.1	27555.7	29801.3	16315.7	16191.7
6020.1	27553.3	29722.7	16293.7	16188.7
6040.1	27519	29844.7	16405.7	16099
6060.1	27512.3	29779	16366.3	16132
6080.1	27491.7	29731.3	16318.7	16189.3
6100.1	27560.3	29718	16334.7	16151.3
6120.1	27440.7	29645.7	16339	16081.7
6140.1	27474.7	29583	16311	16162.3
6160.1	27452.7	29663.3	16264.3	16111.7
6180.1	27573	29693.7	16327.3	16143
6200.1	27548.3	29562	16323.7	16096
6220.1	27459	29632.7	16327	16140
6240.1	27522.3	29806.3	16276	16073
6260.1	27497.3	29621	16304	16108.7
6280.1	27446.3	29596	16336.3	16143
6300.1	27525.7	29530.3	16320	16105
6320.1	27419	29624	16240.7	16143.7
6340.1	27501	29640.3	16363.3	16127.3
6360.1	27512	29608	16316.3	16055.3
6380.1	27361	29490	16408	16115.3
6400.1	27336.7	29493	16301.7	16078.3
6420.1	27307	29625.7	16291.3	16047.3
6440.1	27252.3	29538.7	16304.7	16083.3
6460.1	27271	29563.3	16242.7	16090
6480.1	27281.7	29578.3	16336.3	16069.3
6500.1	27208	29436.7	16321	16067.7
6520.1	27261.7	29441	16337.7	16078
6540.1	27160.7	29442.3	16318.7	16090.3
6560.1	27232.7	29424.7	16265	16125
6580.1	27279	29400	16292.3	16005.3
6600.1	27203.7	29472	16227.7	16038
6620.1	27129.7	29353	16388.3	16028
6640.1	27263.3	29432	16281	16160.3
6660.1	27185	29316.3	16264.7	16087
6680.1	27277	29268	16233	16114.3
6700.1	27202.3	29319.7	16338.3	16017
6720.1	27225.7	29299	16240	16040.3
6740.1	27149.3	29259.3	16311.3	16114
6760.1	27229.3	29234.7	16299.7	16082.7
6780.1	27267.7	29251	16322	16036.3
6800.1	27184	29146.7	16283	16034.3
6820.1	27117.7	29272.7	16291.7	16058
6840.1	27073	29273.3	16219.3	16056
6860.1	27207.7	29306	16252.3	16043
6880.1	27177	29134.7	16272.7	16051.3
6900.1	27167.3	29198.7	16266.3	16079.3
6920.1	27153.7	29065.3	16241.7	15958
6940.1	27264.7	29212.3	16318.7	16018.3
6960.1	27122.3	29069	16233.7	16013.3
6980.1	27165.3	29150.7	16297	16107.3
7000.1	27085.7	29091.7	16233	16028
7020.1	27100.3	29079	16305	15982
7040.1	27190.7	29066	16288.7	16004
7060.1	27296.3	29082.3	16343.3	16068.3
7080.1	27095.7	28962	16247.3	15993
7100.1	27114.7	29027	16283.7	16028.3
7120.1	27034.7	29116.7	16321	16093.7
7140.1	27125	28866	16280.7	16056.7
7160.1	27178	28933	16195	16069.7
7180.1	27168	28951.7	16215.3	16023
7200.1	27151	29056	16260	16022.7

## Sheet: Fig. 3d
Representative data set of the Raw data.
Time (s)	Mox-Actin	Mox-actin-Capu	Actin-Capu	Actin
0	9939.5	9468.67	9436.33	9656
20	9931	9532.33	9830.33	9627
40	9946	9646.33	10461	9638
60	9990.5	9584	11325.3	9728
80	9993	9548.67	12294.7	9786.5
100	9980	9544	13320.3	9892.5
120	10020.5	9543	14384.3	9861
140	10018.5	9650	15389.3	10004.5
160	9930	9598.33	16458	9925
180	9971.5	9593.33	17379.3	10032.5
200	10115.5	9628.33	18318.3	10145
220	10079.5	9731.33	19255.3	10202.5
240	9999.5	9750.33	20056.7	10309
260	10070.5	9760	20578.7	10398
280	10035	9794.33	21475	10439.5
300	10081	9747.33	22072.7	10552.5
320	10014.5	9820.67	22620.7	10709
340	10032	9779	23107.3	10784
360	10186	9836.33	23663	10937
380	10142	9875	24154.3	11083.5
400	10150	9907.67	24592.3	11233
420	10126.5	9956.33	25225.3	11374
440	10156.5	9923	25176.7	11552.5
460	10183	9995.33	25831	11708.5
480	10352.5	10068	26156.3	11858
500	10239	10039	26200.7	11955
520	10256	10104.3	26489.7	12118
540	10313.5	10083.7	26709.3	12375.5
560	10327	10163.7	26924	12472.5
580	10342.5	10222.7	27168.3	12703.5
600	10459	10239.3	27458	12812.5
620	10446.5	10323	27599.3	13048
640	10518.5	10274	27672.7	13202
660	10498.5	10403.3	28052	13421.5
680	10536	10410.7	28024	13530
700	10681.5	10395.7	28155.7	13740.5
720	10747.5	10531.7	28174.7	13806
740	10835	10519.3	28367.7	14061.5
760	10770.5	10586	28574.3	14100
780	10867	10617	28484.7	14372.5
800	10977	10668	28533	14576
820	11032	10821.3	28558.7	14717
840	11130.5	10825.7	28611	14875.5
860	11136	10960	28684	15167
880	11225	10965.3	28723.7	15234
900	11354	11062.3	28813.7	15312.5
920	11516.5	11155.3	28860	15625
940	11557	11229	28949.7	15698.5
960	11673	11369.3	28921.7	15818.5
980	11765	11319	29010.7	15928.5
1000	11938	11487.7	29136.3	16190.5
1020	12066.5	11478.7	29036.7	16333.5
1040	12207	11661.7	29155.7	16668.5
1060	12314.5	11663.3	29176	16713
1080	12463	11807.7	29240.3	16830.5
1100	12733	11797.7	29215	16994.5
1120	12869	12017.7	29232	17318.5
1140	13032	12076.7	29255	17362
1160	13212.5	12215	29286.7	17485.5
1180	13373	12248.3	29309	17699
1200	13533.5	12434.7	29372.7	17882
1220	13735	12454.3	29229.3	18016.5
1240	14018	12554	29463.7	18178
1260	14269.5	12708	29339	18474.5
1280	14445.5	12742.7	29342.3	18477
1300	14647.5	12868	29130.3	18661.5
1320	14806.5	12955.3	29393.7	18864
1340	15149.5	13108	29401.7	19011.5
1360	15387	13330.3	29282	19145.5
1380	15667.5	13512.3	29372	19419.5
1400	15731.5	13600	29485.3	19465
1420	16049	13739.7	29304	19696.5
1440	16284.5	13882.7	29604.3	19855.5
1460	16516	14032	29351.7	19964.5
1480	16661	14116.3	29435.3	20075.5
1500	16973.5	14309.3	29418	20307.5
1520	17146.5	14398.3	29379	20369
1540	17424.5	14544.7	29496.3	20740.5
1560	17605.5	14697.3	29550	20777
1580	17819	14837.7	29405.7	20760
1600	18145.5	15028.7	29676.7	21007
1620	18342.5	15203.3	29390	21146
1640	18411	15357.3	29439	21258
1660	18639.5	15553.3	29534.3	21292
1680	18910.5	15702	29561.7	21507
1700	19083.5	15853.7	29551.3	21757
1720	19264	15926	29527.7	21769
1740	19355.5	16027.7	29515.7	21979.5
1760	19434.5	16140	29570.3	22083.5
1780	19692	16419.7	29622	22114
1800	19747.5	16501.7	29544	22271.5
1820	20000.5	16657	29533.7	22400.5
1840	19973.5	16786	29499.7	22555.5
1860	20155.5	16934	29589.3	22768.5
1880	20149.5	17111.3	29608	22709
1900	20101	17211.7	29633.7	22849.5
1920	20309.5	17262.7	29586	22994
1940	20371.5	17401	29518.3	22979.5
1960.1	20382	17551.7	29491	23162
1980	20343.5	17563.3	29544.7	23380
2000.1	20459.5	17704.3	29737.7	23500.5
2020.1	20291	17729.7	29582.3	23577.5
2040	20333	17831.7	29470.7	23532.5
2060.1	20372.5	17966.3	29608.3	23768.5
2080.1	20312	18010.3	29622	23762
2100.1	20440.5	18014.3	29707.3	23895.5
2120.1	20259	18116	29787.7	23965
2140	20267	18167.7	29825	24064.5
2160.1	20196	18222.3	29713	24080
2180	20059	18328.3	29640.3	24246
2200.1	20024	18315.3	29671.3	24170.5
2220.1	20046.5	18457	29709.3	24357.5
2240	19950.5	18416.3	29644	24377
2260.1	19844	18433.3	29622.7	24606
2280.1	19876.5	18511.7	29700	24637.5
2300	19870	18456	29622.7	24745.5
2320	19905	18566	29746.7	24717
2340	19635	18661.3	29758.7	24813
2360	19652.5	18677.3	29920.3	24873
2380	19553.5	18830.3	29772.7	25034
2400	19518	18924.3	29797	25315.5
2420	19568	18951.3	29811.7	25258
2440.1	19506.5	18936.3	29791.7	25160.5
2460.1	19411.5	19064.3	29819.3	25211.5
2480.1	19370.5	19048.3	29948	25249
2500.1	19456	19007.7	29838.7	25500
2520.1	19233.5	19047.3	29748.7	25582.5
2540.1	19411.5	19020.7	29687.7	25492
2560.1	19290.5	19018	29669.7	25701.5
2580.1	19126.5	18929.7	29655.7	25590.5
2600	19206	18863.3	29651.7	25672.5
2620.1	19262	18775	29670.7	25893
2640.1	19291	18628	29749.3	25880
2660.1	19216	18640	29791	26061.5
2680.1	19090	18602	29624.3	26003.5
2700	19108	18586.7	29719	26081
2720.1	19131	18500	29718.3	26179.5
2740.1	19043	18431.7	29631	26184
2760.1	19078	18598	29633.3	26244.5
2780.1	19047.5	18546.7	29666	26272.5
2800.1	19035	18400	29690.7	26451
2820.1	19091.5	18425	29673.3	26494.5
2840.1	18922	18282	29543	26582.5
2860.1	18921.5	18138.7	29768.7	26629.5
2880.1	18975.5	18214.3	29723.3	26510
2900.1	18953	18192	29752.3	26740
2920.1	18976.5	18069.3	29861	27062.5
2940.1	18925	18041.3	29716.3	26779.5
2960.1	18890.5	18026.3	29611	26826.5
2980.1	18850.5	18024	29656	26844
3000.1	18644	17975.3	29621	26853
3020.1	18718.5	17983.3	29551.7	27049.5
3040.1	18782.5	17931.7	29733	26991.5
3060.1	18578	17968.3	29663	27180.5
3080.1	18435.5	17851	29688.7	27205
3100.1	18372.5	17942	29632	27210.5
3120.1	18471	17955.3	29664.7	27205.5
3140.1	18359	17976	29711.7	27188.5
3160.1	18427.5	17925	29681.7	27224.5
3180.1	18437.5	17843.7	29609.3	27355
3200.1	18361	17843	29669.7	27596.5
3220.1	18382.5	17805	29608.7	27496.5
3240.1	18157.5	17786.3	29533.3	27845.5
3260.1	18201.5	17729.3	29564.7	27588
3280.1	18106	17553.3	29605.3	27665.5
3300.1	18116.5	17700.3	29797.7	27612
3320.1	18044.5	17542	29647.3	27882
3340.1	18122	17461.3	29819.3	27568
3360.1	17993.5	17419	29644.3	27708.5
3380.1	18066.5	17342.3	29501.7	27919
3400.1	18126	17371.3	29619.7	27967.5
3420.1	18062	17382.3	29491.7	27875
3440.1	18247.5	17282.7	29586.7	27805
3460.1	18187	17327.7	29755.7	27863
3480.1	17914.5	17362.7	29635	28267.5
3500.1	18122.5	17352.3	29557	28037
3520.1	18086	17266.3	29656.3	28162
3540.1	18204	17288.3	29556.3	28086
3560.1	17927.5	17138	29615	28163
3580.1	17894.5	17233.3	29875.7	28218.5
3600.1	17918	17161	29652	28106
3620.1	17913	17183	29580.3	28395
3640.1	18008	17172.7	29487	28137.5
3660.1	18043.5	17196.3	29585.7	28312
3680.1	17871.5	17100.7	29583.7	28408.5
3700.1	17968.5	17188	29624.7	28297.5
3720.1	18050	17075.3	29499.3	28296.5
3740.1	17817.5	17047	29624.7	28374.5
3760.1	17935	17109.7	29509.3	28403
3780.1	17993	17121	29655.3	28496.5
3800.1	17930	17104	29607.3	28488
3820.1	17931.5	17137.7	29523	28393.5
3840.1	17974.5	17037.7	29448.3	28421
3860.1	17747	17124.3	29388	28524
3880.1	17796.5	17111	29309.7	28441
3900.1	17824	17107.3	29547.7	28522
3920.1	17683	17131	29340.3	28582.5
3940.1	17673.5	17183	29387.3	28635.5
3960.1	17593.5	17142.3	29515	28713.5
3980.1	17723	17093	29267.7	28623
4000.1	17834	17098.3	29337.3	28576
4020.1	17662.5	17153.7	29361.7	28603.5
4040.1	17782.5	17124	29405.3	28722
4060.1	17660.5	17109.3	29255.7	28824
4080.1	17597.5	17069.3	29266.7	28639
4100.1	17672.5	17172.7	29254	28773.5
4120.1	17565.5	17094.7	29225	28760.5
4140.1	17699.5	17053.3	29256.7	28848.5
4160.1	17702.5	17029	29117.3	28861
4180.1	17720.5	17104	29214.3	28899.5
4200.1	17602	17094.7	29191	29026
4220.1	17750	17067.3	29137	28829
4240.1	17642.5	17112.7	29107.3	28957.5
4260.1	17637.5	17177	29236	28887.5
4280.1	17689.5	17214.3	29099.7	29027.5
4300.1	17616	17053.7	29244.7	29126
4320.1	17638	17121.7	29074.7	28993
4340.1	17658.5	17077.7	29131	29083
4360.1	17717.5	17213.7	29002.7	28934.5
4380.1	17606	17176	29064.7	28850.5
4400.1	17548	17100	29033.3	29132
4420.1	17747.5	17099.3	28979.3	28964
4440.1	17673	17115	29005.3	29097
4460.1	17693.5	17121.7	29002.7	29064.5
4480.1	17758.5	17203.3	28882.7	28969
4500.1	17735.5	17128.7	28975.3	29256
4520.1	17796	17144.7	28892	29090
4540.1	17618.5	17101	28920.7	28951.5
4560.1	17711	17165.3	28833	29153
4580.1	17585.5	17114	28805.3	29060
4600.1	17724.5	17200.7	28896.7	29061
4620.1	17585.5	17192	28833.7	29033.5
4640.1	17713	17105.3	28817.3	29186
4660.1	17681	17213	28771.7	29056
4680.1	17559.5	17065.3	28835.3	29355.5
4700.1	17522.5	17140	28898.7	29070.5
4720.1	17581	17091	28850	28936.5
4740.1	17706	17093.7	29132.3	29059
4760.1	17495	17066.3	28994	29057
4780.1	17626.5	17168	28827.7	29234.5
4800.1	17595	16964.3	28831	29078
4820.1	17505.5	17052.3	28931.7	29113
4840.1	17546	17089.7	28809.3	29107.5
4860.1	17668	17161	28662	29059
4880.1	17658	17085	28685.7	29341
4900.1	17566	17147.7	28563.3	29097
4920.1	17557.5	17033.3	28696.3	29161
4940.1	17669	17082	28575.3	29363
4960.1	17635	17076.3	28565.7	29170
4980.1	17480	17229	28500.3	29233
5000.1	17605	17198.7	28459.7	29477.5
5020.1	17549.5	17125.3	28533.3	29208.5
5040.1	17521	17019.3	28598.3	29227
5060.1	17467.5	17064.7	28430	29177.5
5080.1	17492	17103.7	28513.7	29374.5
5100.1	17502	17132.7	28281.7	29186
5120.1	17504	17008.3	28320.3	29380.5
5140.1	17524	17113.3	28352.7	29160.5
5160.1	17550.5	17041.3	28297.3	29366.5
5180.1	17558	17157	28441.3	29338
5200.1	17497.5	17123	28304.7	29497.5
5220.1	17559.5	17065	28289.7	29270
5240.1	17525.5	17070.3	28258	29482
5260.1	17524.5	17113.3	28374	29269.5
5280.1	17595.5	17087.7	28323.3	29522
5300.1	17659	17127	28445.7	29262.5
5320.1	17542	17149.3	28244	29312
5340.1	17535.5	17133	28207.7	29368
5360.1	17558.5	17110	28420.7	29316.5
5380.1	17539	17099.7	28249.3	29393.5
5400.1	17428.5	17071.3	28200.7	29415.5
5420.1	17551	17088	28175.3	29241
5440.1	17599	17104	28165.3	29420
5460.1	17538	17057.3	28212.3	29480.5
5480.1	17529.5	17147.3	28128	29654.5
5500.1	17559	17051.3	28089.7	29314.5
5520.1	17440.5	17005.3	28255	29437
5540.1	17522	17044.3	28039.7	29240
5560.1	17494	17168	28177.7	29502.5
5580.1	17478.5	17092.7	28219.3	29332
5600.1	17515.5	17020.7	28157.7	29337
5620.1	17512.5	17170.7	28014.3	29470.5
5640.1	17578	17131.3	28000	29317.5
5660.1	17415.5	17110.7	28170.7	29548.5
5680.1	17495.5	17129	28122	29509.5
5700.1	17456.5	17119	28204	29582.5
5720.1	17525.5	17052.7	28122.7	29383
5740.1	17599.5	17170.3	28298	29466.5
5760.1	17525	17083.3	28106.7	29525.5
5780.1	17482.5	17090	28278	29476
5800.1	17472	17088.3	28092	29421
5820.1	17545	17051	28082.3	29422
5840.1	17533	17230	28212.3	29398.5
5860.1	17516.5	17088.7	27965.3	29433
5880.1	17499.5	17133.3	28076.7	29323.5
5900.1	17520	16981.3	28102.7	29544
5920.1	17407.5	17157.3	28215	29440.5
5940.1	17493.5	17039	27851.7	29251.5
5960.1	17489.5	17130.3	27972.3	29489
5980.1	17415.5	17094.7	27926.7	29409
6000.1	17499.5	17002.3	27872	29348.5
6020.1	17562	17135.7	28092.7	29320
6040.1	17495	17081.3	27938.3	29448
6060.1	17446	17034	27772.3	29510
6080.1	17571.5	17117.3	27694	29392.5
6100.1	17600	17005	27676.7	29290.5
6120.1	17478	17035	27852.7	29602
6140.1	17400.5	17104.3	27649.7	29434
6160.1	17470	17064.7	27757.3	29300.5
6180.1	17429.5	17020	27695	29465
6200.1	17538.5	16991.3	27817.7	29253
6220.1	17464.5	17020	27583.7	29586.5
6240.1	17410.5	17115	27599	29630.5
6260.1	17457.5	17080.7	27452.3	29340.5
6280.1	17393.5	16959.3	27544	29356.5
6300.1	17428.5	17046.3	27453.3	29337.5
6320.1	17420	17029	27396	29602
6340.1	17582	17046	27493.7	29339
6360.1	17435	16998.3	27661.7	29516.5
6380.1	17510.5	17029.3	27394.7	29447.5
6400.1	17588.5	17040.7	27376	29467
6420.1	17502	17047.7	27329.7	29412.5
6440.1	17468	16978	27370.3	29527
6460.1	17401	17046	27420.3	29498
6480.1	17412.5	17017	27499.7	29670
6500.1	17572	17037	27274.3	29482.5
6520.1	17589.5	16949	27272.3	29464.5
6540.1	17409	16968.7	27315	29232
6560.1	17461	17037.3	27335.7	29444
6580.1	17494.5	17030.3	27386	29381
6600.1	17429.5	16996	27217.7	29552
6620.1	17453.5	16966.3	27554.7	29387.5
6640.1	17537.5	17091.3	27376	29275.5
6660.1	17421.5	17090	27348	29319.5
6680.1	17366	17052.7	27257	29543
6700.1	17370	16965	27274.7	29289
6720.1	17329.5	16946.7	27254.3	29312

## Sheet: Fig. 3f
Experiment #1				Experiment #2
[profilin],mM	MoxA in Pel, mM	Actin in Pel, mM		[profilin],mM	MoxA in Pel, mM	Actin in Pel, mM
0	1.8671	3		0	2.0235	3
1.5	0.8691	2.88		1.5	0.8455	3
3	0.2128	2.7954		3	0.1845	2.9188
6	0.1499	2.6885		6	0	2.754
15	0.1828	2.3613		15	0	2.4864
30	0	1.9287		30	0	2.0115

## Sheet: Fig. 4f
Branches/Bristle						Branch Length (um)
Bristle	Bristle Mical+++	Bristle Mical+++ & profilin+/-	Bristle Mical+++ & profilin+++	Bristle Mical+++ & profilinY6D		Bristle	Bristle Mical+++	Bristle Mical+++ & profilin+/-	Bristle Mical+++ & profilin+++	Bristle Mical+++ & profilinY6D
#1	2	1	3	1		#1	86.6639	7.94739	83.3234	63.8164
#2	1	0	3	1		#2	65.7654	0	79.7815	36.7712
#3	2	0	3	1		#3	38.9624	3.84846	81.6272	28.9799
#4	1	0	2	1		#4	37.5213	15.3087	38.9661	11.751
#5	2	1	2	1		#5	43.6847	0	80.8309	36.9247
#6	1	0	1	1		#6	86.3224	5.90337	98.3598	1.98
#7	1	1	2	1		#7	69.1079	0	59.6818	44.9477
#8	1	1	2	1		#8	51.0764	7.94739	71.4301	9.26343
#9	1	1	2	1		#9	46.139	13.266	98.7505	21.2843
#10	1	1	2	1		#10	86.1402	0	89.1221	53.9507
#11	2	1	2	1		#11	77.4678	13.7336	89.1079	35.8723
#12	2	1	2	1		#12	63.1415	6.50034	74.6064	29.7313
#13	2	0	1	1		#13	81.3173	11.355	101.137	40.2821
#14	1	0	1	1		#14	40.3656	0	106.579	47.0455
#15	2	1	2	1		#15	62.7244	10.3307	56.9897	38.1556
#16	2	0	2	1		#16		23.2505	89.4006	28.2335
#17	2	1	2	2		#17		13.2	75.4525
#18	1	0	2	1		#18		9.51852
#19	2	1	2	2		#19		2.80005
#20	2	0	2	2		#20		12.1341
#21	2	1	2	2
#22	2	0	2	1
#23	2	1	2	1
#24	2	0	2	1
#25	2	0	2	1
#26	1	0	2	1
#27	2	0	3	1
#28	1	0	2	1
#29	2	1	2	1
#30	2	0	2	1
#31	1	1	1	1
#32	1	0	1	1
#33	2	1	1	1
#34	1	0	1	1
#35	1	1	1	1
#36	1	1	3	1
#37	1	1	2	1
#38	1	1	2	1
#39	1	1	2	1
#40	1	1	2	1
#41	1	1	2	3
#42	1	0	2	2
#43	2	1	2	1
#44	2	1	2	1
#45	1		3	1
#46	2		2	1
#47	1		2
#48	2		2
#49	2		2
#50	2		2
#51	1		2
#52	2		2
#53	2		2
#54	2		2
#55	2		2
#56	2		2
#57	1
#58	1
#59	1
#60	2

[truncated: 13 more sheets: Fig. 4g, Fig. 5c, Fig. 5e, Fig. 6c, Fig. 6d, Fig. 6e, Fig.6f, Suppl. Fig. 1, Suppl. Fig. 2, Suppl. Fig. 3, Suppl. Fig. 5c, Suppl. Fig. 6b, Suppl. Fig. 7b]
